# Supplementary material for: Territorial song frequency does not signal body size in a song-learning passerine
Source: Sci Rep. 2025 Jul 16;15:25774. doi: 10.1038/s41598-025-11589-4 (PMC12267584; doi:10.1038/s41598-025-11589-4)
Supplement: Supplementary file 1 — Supplementary Material 1 [file 41598_2025_11589_MOESM1_ESM.csv]

id	year	site	WING	TAIL	TARSUS	BEAK_HEIGHT	BEAK_LENGHT	BEAK.HEAD	WEIGHT	date	hour	PC1	SMI
122	2022	ste	93	70	19.95	5.2	11.85	30.4	20	02/05/2022	06:45	0.812380928	18.73990039
123	2023	ste	87	67	18.8	4.2	11.3	29.5	18.5	05/05/2023	07:10	-4.145908091	19.43467162
222	2022	ste	89.5	68	20.45	5.5	7.85	31.2	24.5	05/05/2022	09:40	2.596213774	21.88746641
223	2023	ste	89.5	68	19.7	5.45	12.55	30.5	20	05/05/2023	05:45	0.134443878	19.20068251
322	2022	ste	92	68	19.4	5.35	12	29.95	24	06/05/2022	06:07	1.152653696	23.73205421
324	2024	ste	86	67	19.8	5.35	11.2	29.25	NA	13/05/2024	08:15	-0.729017606	NA
522	2022	ste	92.5	71.5	19.75	5.3	12.05	30.25	22.5	06/05/2022	08:00	1.683280183	21.49555396
524	2024	ste	87	70.5	18.65	4.9	11.05	28.15	20.05	14/05/2024	07:00	-2.748944227	21.39051643
622	2022	ste	88.5	66.5	18.45	5.3	12.25	29.65	22	05/05/2022	06:50	-1.227548597	23.96343803
623	2023	ste	90	70	19.7	5.25	11.65	29	22.5	07/05/2023	08:10	0.190847093	21.60076782
722	2022	ste	91	68.5	19.1	5.15	11.95	30.2	23	06/05/2022	08:52	0.354553323	23.43631987
822	2022	ste	92.5	69.5	19.75	5.25	11.8	30.35	23	07/05/2022	08:00	1.478742267	21.97323293
823	2023	ste	89	67	19.2	5.3	11.5	28.8	21	08/05/2023	06:30	-1.304918511	21.18421767
922	2022	ste	91	69.5	19.55	5.7	12.25	29.55	23	06/05/2022	10:48	1.377791116	22.40828358
1022	2022	ste	89	67	18.45	5.3	11.15	29.85	21.5	07/05/2022	09:39	-1.068552165	23.41881444
1023	2023	ste	92	68.5	19.8	5.45	7.3	29.65	23	07/05/2023	06:13	1.321854772	21.86647481
1322	2022	ste	93	71	19.7	5.5	11.25	29.85	23.5	11/05/2022	05:19	2.097792768	22.56080194
1323	2023	ste	86	68	20.05	5.15	11.2	30.8	22.5	07/05/2023	11:38	0.197567674	20.88031349
1422	2022	ste	91.5	68	18.95	5	6.1	28.95	23	11/05/2022	06:37	-0.522803275	23.79496976
1622	2022	ste	91	68.5	20	5.45	6.85	30.35	23	11/05/2022	05:37	1.669514035	21.44722517
1722	2022	ste	92	70	18.5	5.35	11.4	29.35	22	11/05/2022	10:45	-0.035939619	23.83883924
1823	2023	ste	83	64	18.7	5.05	11.95	29.25	21.5	05/05/2023	09:10	-3.252739351	22.81947129
1922	2022	ste	89	65.5	19.95	5.45	11.15	30.5	21.5	06/05/2022	06:07	0.28654509	20.14539292
1923	2023	ste	84.5	63	18.65	5.3	10.95	30.1	21	09/05/2023	09:00	-2.426895856	22.40403217
2522	2022	paw	90.5	69	19	6.05	11.55	30.35	21.5	18/05/2022	10:21	1.420189613	22.13050977
2822	2022	paw	88	64.5	18.65	5.25	11.05	30.2	21.5	18/05/2022	08:32	-1.423519114	22.93746151
2922	2022	paw	90	70	19.85	5.75	12.05	31.25	22	18/05/2022	06:14	2.194796629	20.81439385
3222	2022	paw	88	69	18.75	5.1	11.35	30.4	23	23/05/2022	06:18	-0.294579724	24.28628907
3422	2022	paw	90	67	19.75	5.45	11.85	29.65	24	24/05/2022	05:40	0.864800132	22.92859089
3823	2023	paw	87	66	21	5.85	11.75	30.65	23	11/05/2023	08:00	1.902710915	19.52339926
4022	2022	kro	92	73	19.7	5.4	11.95	30.65	22	25/05/2022	06:10	2.046848149	21.12075076
4023	2023	paw	88	67.5	19.1	5.4	11.85	30.25	22.5	11/05/2023	06:45	-0.058594969	22.92683466
4122	2022	kro	91	68	19.75	5.6	11.75	29.45	24	25/05/2022	11:21	1.356360848	22.92859089
4222	2022	kro	91	67.5	19.55	5.45	11.75	30.6	23.5	25/05/2022	09:49	1.365247728	22.89542018
4322	2022	kro	87	67	19.4	5.15	11.7	30.35	22.5	25/05/2022	08:45	-0.481918123	22.24880082
4422	2022	kro	91	68.5	18.95	5.6	11.75	29.95	23	25/05/2022	11:34	0.875104342	23.79496976
5022	2022	ste	85	67.5	18.7	5.4	10.55	28.25	23	26/05/2022	05:45	-1.774304673	24.41152743
5122	2022	ste	89	67.5	17.45	5.05	11.1	29.25	NA	26/05/2022	08:00	-2.502834488	NA
5622	2022	kro	87	67.5	18.65	5.1	11	29.3	19	30/05/2022	11:45	-2.606876222	20.27031482
5923	2023	swie	86.5	65	18.95	5.35	11.25	29.6	24	23/05/2023	18:40	-0.81329627	24.82953366
6422	2022	swie	94	71.5	18.55	5.65	11.95	29.45	22.5	02/06/2022	07:40	1.30373214	24.2542043
6523	2023	swie	89	67.5	20	5.2	11.95	30.45	NA	30/05/2023	10:15	0.54725532	NA
6723	2023	swie	89.5	67	19.95	5.35	11.15	30.1	24.5	25/05/2023	10:30	1.157775073	22.95637798
7324	2024	swie	91	70	18.95	4.95	12.1	30.15	21.5	28/05/2024	07:05	-0.317859006	22.24312391
7523	2023	swie	89	66	18.6	5	11.05	29.35	NA	25/05/2023	09:45	-1.87535011	NA
8722	2022	paw	93	69	19.6	5.55	11.6	29.85	22	18/05/2022	07:45	1.3128793	21.32881072
8723	2023	swie	87	68	19.15	5.2	10.65	29.65	23	25/05/2023	05:40	-0.60086401	23.31859302
9122	2022	kro	91	70	18.1	5.55	11.2	29.05	23	01/06/2022	07:00	-0.002214347	25.99419378
9923	2023	swie	86	65	19.5	5.4	11.55	30.35	22.5	25/05/2023	07:25	-0.508621241	22.02954577
p4224	2024	ste	87	65	18.9	5.1	11.6	30.05	23.5	23/05/2024	05:30	-1.08980231	24.43629564
p5324	2024	ste	89	66.5	20.15	5.35	11.15	29.1	23	23/05/2024	05:30	0.112021121	21.14074837
