# Supplementary material for: Territorial song frequency does not signal body size in a song-learning passerine
Source: Sci Rep. 2025 Jul 16;15:25774. doi: 10.1038/s41598-025-11589-4 (PMC12267584; doi:10.1038/s41598-025-11589-4)
Supplement: Supplementary file 2 — Supplementary Material 2 [file 41598_2025_11589_MOESM2_ESM.csv]

id	song_type	df	FMA..Hz._log	MINF...Hz._log	MAXF..Hz._log	Bandwidth_log	FMA..Hz.	MINF...Hz.	MAXF..Hz.	Bandwidth..Hz.	deltaF	deltaF_ID	st_FMA..Hz._log_mean	st_FMA..Hz._log_sd	st_MINF...Hz._log_mean	st_MINF...Hz._log_sd	st_MAXF..Hz._log_mean	st_MAXF..Hz._log_sd	st_Bandwidth_log_mean	st_Bandwidth_log_sd	FMA_zscore	BAND_zscore	MAXF_zscore	MINF_zscore	year	site	WING	TAIL	TARSUS	BEAK_HEIGHT	BEAK_LENGHT	BEAK.HEAD	WEIGHT	date	hour	PC1	SMI
1022	e	FP	3.51641405308384	3.50367430617931	3.52834132351643	0.0246670173371261	3284.1	3189.2	3375.6	186.4	0.0412648460744025	0.283754846011447	3.53136641347353	0.00961261833600638	3.51968300350921	0.010277743398447	3.54529258709696	0.0120242255022196	0.0256095835877527	0.0103408283533738	-1.55549298505776	-0.0911499754581173	-1.40975928781461	-1.55760819367443	2022	ste	89	67	18.45	5.3	11.15	29.85	21.5	07/05/2022	09:39	-1.068552165	23.41881444
1022	e	IP	3.59439088064856	3.49960514730916	3.7679732250336	0.268368077724441	3930.28	3163.21	5862.05	2698.84	0.271226176144318	0.283754846011447	3.61075418841302	0.0201087649423502	3.52008148567995	0.0123454034267189	3.77155558828656	0.0118036082679267	0.251474102606618	0.00795930634353802	-0.813740068640525	2.12254364747994	-0.303497301134551	-1.65862043248196	2022	ste	89	67	18.45	5.3	11.15	29.85	21.5	07/05/2022	09:39	-1.068552165	23.41881444
1022	j	FP	3.51571111443187	3.50202839519045	3.52757495922702	0.0255465640365736	3278.8	3177.1	3369.6	192.5	0.0412648460744025	0.283754846011447	3.52691918860437	0.0123517085369018	3.51489870070813	0.0136701874840309	3.53921856768951	0.0123358505809542	0.0243198669813777	0.00133515284629913	-0.907410836242976	0.9187690073059	-0.943883714063638	-0.941487125375211	2022	ste	89	67	18.45	5.3	11.15	29.85	21.5	07/05/2022	09:39	-1.068552165	23.41881444
1022	j	IP	3.57708854257335	3.50081038801505	3.75416531422019	0.25335492620514	3776.61	3168.28	5677.76	2509.48	0.271226176144318	0.283754846011447	3.57389441395512	0.00837603192363684	3.50288626613025	0.00441157929287886	3.75382735210506	0.00122306908744564	0.25094108597481	0.00352731578250019	0.381341504826017	0.684327794609802	0.276322996471914	-0.470552148648124	2022	ste	89	67	18.45	5.3	11.15	29.85	21.5	07/05/2022	09:39	-1.068552165	23.41881444
1022	k	FP	3.51753156488483	3.48707647744203	3.52810524279293	0.0410287653508982	3292.6	3091.8	3373.7	281.9	0.0412648460744025	0.283754846011447	3.53380554924684	0.0201183416570863	3.51626209479754	0.0289342589235051	3.54342976179422	0.0179678535517567	0.0271676669966707	0.0121647757426193	-0.808912813958241	1.13944544868716	-0.852885346440816	-1.00868722550229	2022	ste	89	67	18.45	5.3	11.15	29.85	21.5	07/05/2022	09:39	-1.068552165	23.41881444
1022	k	IP	3.66594947272903	3.63419890948773	3.77083132345348	0.136632413965748	4634.93	4307.76	5903.79	1596.03	0.271226176144318	0.283754846011447	3.66526224131875	0.00505364219446624	3.63435634807895	0.00776936560392228	3.75998154182767	0.0163191028204248	0.125625193748716	0.0231631919884218	0.135987350081624	0.475203081791725	0.664851600311537	-0.0202640214464356	2022	ste	89	67	18.45	5.3	11.15	29.85	21.5	07/05/2022	09:39	-1.068552165	23.41881444
1023	c1	FP	3.50911948963752	3.49491429460454	3.51797040222597	0.0230561076214339	3229.4	3125.5	3295.9	170.4	0.0272769325302518	0.195291665845174	3.52975131231855	0.0108320862674081	3.51704968111802	0.0113542293708021	3.54290342105123	0.0132517367450332	0.0258537399332094	0.00691442627799981	-1.90469519644719	-0.404608017974966	-1.88149065326077	-1.94952786231348	2023	ste	92	68.5	19.8	5.45	7.3	29.65	23	07/05/2023	06:13	1.321854772	21.86647481
1023	c1	IP	3.57949993932367	3.49778622560677	3.59549689510174	0.0977106694949745	3797.6	3146.7	3940.1	793.4	0.192419734842944	0.195291665845174	3.60029254722315	0.0256112538887848	3.51537648773092	0.0216051930241714	3.61774273721922	0.0227222008287063	0.102366249488299	0.0120769606414863	-0.811854350816788	-0.385492685745108	-0.979035538202482	-0.814168246702229	2023	ste	92	68.5	19.8	5.45	7.3	29.65	23	07/05/2023	06:13	1.321854772	21.86647481
1023	m	FP	3.51410609055034	3.49979351486779	3.52219122713479	0.022397712266999	3266.7	3160.8	3328.1	167.3	0.0272769325302518	0.195291665845174	3.51891767707474	0.00659585934440858	3.50579367032552	0.00560042190559298	3.5286628368155	0.0080158541206991	0.0228691664899734	0.0046316884965244	-0.729485920357734	-0.101788845110835	-0.807351229607908	-1.07137561399398	2023	ste	92	68.5	19.8	5.45	7.3	29.65	23	07/05/2023	06:13	1.321854772	21.86647481
1023	m	IP	3.67798420407142	3.59161096555941	3.69020596044971	0.0985949948903002	4764.2	3905	4900.3	995.3	0.192419734842944	0.195291665845174	3.65798398594886	0.0159967753541582	3.58980847323409	0.0231423357222261	3.70950738230661	0.0386074288985074	0.119698909072519	0.0220615564411578	1.25026561164791	-0.956592262132848	-0.499940617844288	0.0778872256869292	2023	ste	92	68.5	19.8	5.45	7.3	29.65	23	07/05/2023	06:13	1.321854772	21.86647481
122	c1	FP	3.51728849199162	3.50519356431185	3.52710411718154	0.0219105528696876	3290.8	3200.4	3366	165.6	0.0262144948215206	0.248769868855309	3.52975131231855	0.0108320862674081	3.51704968111802	0.0113542293708021	3.54290342105123	0.0132517367450332	0.0258537399332094	0.00691442627799981	-1.15054662779316	-0.570284056114417	-1.19224401855183	-1.04420268597495	2022	ste	93	70	19.95	5.2	11.85	30.4	20	02/05/2022	06:45	0.812380928	18.73990039
122	c1	IP	3.57874603427813	3.49897963704554	3.59355713439444	0.0945774973488987	3791.03	3155.17	3922.51	767.34	0.248769868855309	0.248769868855309	3.60029254722315	0.0256112538887848	3.51537648773092	0.0216051930241714	3.61774273721922	0.0227222008287063	0.102366249488299	0.0120769606414863	-0.841290826235527	-0.644926515090619	-1.06440406046511	-0.758930997146568	2022	ste	93	70	19.95	5.2	11.85	30.4	20	02/05/2022	06:45	0.812380928	18.73990039
122	f	FP	3.5202011038622	3.50671320259398	3.53140805913337	0.0246948565393928	3312.9	3211.6	3399.5	187.9	0.0262144948215206	0.248769868855309	3.53382411338283	0.0119871862415291	3.5205742108849	0.0108490573818135	3.54459550097669	0.0135186919139982	0.024021290091793	0.00697606362565548	-1.13646432500004	0.0965539427023955	-0.975496884403987	-1.27762328127769	2022	ste	93	70	19.95	5.2	11.85	30.4	20	02/05/2022	06:45	0.812380928	18.73990039
122	f	IP	3.64937671603084	3.60766962791348	3.74774950590085	0.140079877987372	4460.62	4052.06	5594.85	1542.79	0.248769868855309	0.248769868855309	3.66960253196861	0.0250197436091166	3.61357384869739	0.0259912320155811	3.75274286916568	0.0166167721796797	0.139169020468294	0.0163122315458199	-0.808394212736943	0.0558389277714759	-0.300501397674111	-0.227162020652395	2022	ste	93	70	19.95	5.2	11.85	30.4	20	02/05/2022	06:45	0.812380928	18.73990039
123	c	FP	3.52475517007006	3.51023297649728	3.53363943640094	0.0234064599036676	3347.8	3237.7	3417	179.3	0.0297331894043906	0.257292032893254	3.53914396590374	0.0146770954727373	3.52557554688677	0.015390511709705	3.54887480995917	0.0144532982972466	0.0232992630724053	0.00274533062174433	-0.980357173557228	0.0390469659330622	-1.05411050439136	-0.996885008041471	2023	ste	87	67	18.8	4.2	11.3	29.5	18.5	05/05/2023	07:10	-4.145908091	19.43467162
123	c	IP	3.66704731615764	3.5475149483485	3.72472934543047	0.177214397081969	4675.22	3528.23	5305.71	1777.48	0.252238549296286	0.257292032893254	3.6536528192089	0.0175383895768882	3.56229002131827	0.0123075103763509	3.73965094444796	0.0112792100276348	0.17736092312968	0.01123708567055	0.763724450869219	-0.0130395061502266	-1.32292944106259	-1.20049242437893	2023	ste	87	67	18.8	4.2	11.3	29.5	18.5	05/05/2023	07:10	-4.145908091	19.43467162
123	i	FP	3.52069849761955	3.5058840254933	3.53171214889709	0.0258281234037896	3316.7	3205.5	3401.9	196.4	0.0297331894043906	0.257292032893254	3.52863053301708	0.0120383911441369	3.51603715987845	0.0118316917509982	3.54277297755692	0.0223038254078003	0.026735817678474	0.0153681091576094	-0.658894972140037	-0.0590634973616713	-0.495916214263509	-0.85813040086088	2023	ste	87	67	18.8	4.2	11.3	29.5	18.5	05/05/2023	07:10	-4.145908091	19.43467162
123	i	IP	3.54537620122527	3.51093750909027	3.76317605838655	0.252238549296287	3544.35	3242.97	5798.82	2555.85	0.252238549296286	0.257292032893254	3.63116048127365	0.0367127948738361	3.48277107783681	0.0378951475600763	3.74634216795585	0.0251144760485627	0.263571090119041	0.0213849470895929	-2.33663169320606	-0.529930739378301	0.670286347927648	0.743272768863307	2023	ste	87	67	18.8	4.2	11.3	29.5	18.5	05/05/2023	07:10	-4.145908091	19.43467162
123	n1	FP	3.5258000554587	3.51228983981737	3.53561721489769	0.0233273750803153	3355.9	3253.1	3432.6	179.5	0.0297331894043906	0.257292032893254	3.52178555747439	0.00620397256477991	3.50835508499257	0.00581941673152226	3.53514046757345	0.0125032154257457	0.0267853825808794	0.00924354099836175	0.647085064028228	-0.374099871594324	0.0381299776101023	0.676142473778917	2023	ste	87	67	18.8	4.2	11.3	29.5	18.5	05/05/2023	07:10	-4.145908091	19.43467162
123	n1	IP	3.66331260834802	3.6504860334319	3.72923828526132	0.0787522518294111	4606	4472.05	5402.52	930.47	0.252238549296286	0.257292032893254	3.64361717482437	0.0340253063597432	3.62804583635365	0.0352114608997883	3.76487368771048	0.0224099675227245	0.13682785135684	0.0441687035590696	0.578846618320036	-1.31485859551573	-1.59015859407354	0.637298098540252	2023	ste	87	67	18.8	4.2	11.3	29.5	18.5	05/05/2023	07:10	-4.145908091	19.43467162
1322	a	FP	3.5370964936163	3.52162371475726	3.55236979051066	0.0307460757534007	3444.3	3323.8	3567.6	243.8	0.0307460757534006	0.185185488237706	3.53217106281691	0.00915063635934208	3.51954501202888	0.00912270489778227	3.54178128307672	0.00927611796540691	0.0222362710478409	0.0043446152591047	0.538261013329875	1.95870156459227	1.14148046342478	0.227860349717252	2022	ste	93	71	19.7	5.5	11.25	29.85	23.5	11/05/2022	05:19	2.097792768	22.56080194
1322	a	IP	3.58961328045564	3.57882095013411	3.70680920299496	0.127988252860854	3887.06	3791.61	5091.08	1299.47	0.127988252860854	0.185185488237706	3.62501691623112	0.0265637550997401	3.60182039423462	0.0193558759222561	3.72648977779347	0.014940939956611	0.124669383558844	0.0101213578944632	-1.3327797836768	0.327907513657437	-1.31722467633607	-1.18824093484028	2022	ste	93	71	19.7	5.5	11.25	29.85	23.5	11/05/2022	05:19	2.097792768	22.56080194
1323	a	FP	3.52881826739812	3.51572040861452	3.53874669472607	0.0230262861115495	3379.3	3278.9	3457.5	178.6	0.0496379230777224	0.228340010856523	3.53217106281691	0.00915063635934208	3.51954501202888	0.00912270489778227	3.54178128307672	0.00927611796540691	0.0222362710478409	0.0043446152591047	-0.366400246619827	0.181837750086852	-0.327139905073181	-0.419240067196403	2023	ste	86	68	20.05	5.15	11.2	30.8	22.5	07/05/2023	11:38	0.197567674	20.88031349
1323	a	IP	3.59968138350381	3.58691743270102	3.71852407867647	0.131606645975458	3978.2	3863	5230.4	1367.4	0.206323118186831	0.228340010856523	3.62501691623112	0.0265637550997401	3.60182039423462	0.0193558759222561	3.72648977779347	0.014940939956611	0.124669383558844	0.0101213578944632	-0.953763224821849	0.685408271197391	-0.533145782000631	-0.769945085072064	2023	ste	86	68	20.05	5.15	11.2	30.8	22.5	07/05/2023	11:38	0.197567674	20.88031349
1323	c1	FP	3.53342322601929	3.52078246202351	3.54258404048154	0.0218015784580336	3415.3	3317.3	3488.1	170.8	0.0496379230777224	0.228340010856523	3.52975131231855	0.0108320862674081	3.51704968111802	0.0113542293708021	3.54290342105123	0.0132517367450332	0.0258537399332094	0.00691442627799981	0.338984901900271	-0.586044497729177	-0.024101034893163	0.328756869672547	2023	ste	86	68	20.05	5.15	11.2	30.8	22.5	07/05/2023	11:38	0.197567674	20.88031349
1323	c1	IP	3.64201450863197	3.53773730128421	3.65796095927308	0.12022365798887	4385.6	3449.7	4549.6	1099.9	0.206323118186831	0.228340010856523	3.60029254722315	0.0256112538887848	3.51537648773092	0.0216051930241714	3.61774273721922	0.0227222008287063	0.102366249488299	0.0120769606414863	1.62904797984465	1.4786343212238	1.76999676910927	1.03497402352641	2023	ste	86	68	20.05	5.15	11.2	30.8	22.5	07/05/2023	11:38	0.197567674	20.88031349
1323	f	FP	3.54817667435959	3.53063304572732	3.56535833169224	0.0347252859649254	3550.72	3401.76	3726.08	324.32	0.0496379230777224	0.228340010856523	3.53382411338283	0.0119871862415291	3.5205742108849	0.0108490573818135	3.54459550097669	0.0135186919139982	0.024021290091793	0.00697606362565548	1.19732526779593	1.53438908351795	1.53586092853056	0.927162101592471	2023	ste	86	68	20.05	5.15	11.2	30.8	22.5	07/05/2023	11:38	0.197567674	20.88031349
1323	f	IP	3.65939607324404	3.56102052104996	3.74406041947105	0.183039898421089	4585.5	3738.77	5609.07	1870.3	0.206323118186831	0.228340010856523	3.66960253196861	0.0250197436091166	3.61357384869739	0.0259912320155811	3.75274286916568	0.0166167721796797	0.139169020468294	0.0163122315458199	-0.407936183680704	2.68944673998561	-0.522511207396336	-2.02196369975557	2023	ste	86	68	20.05	5.15	11.2	30.8	22.5	07/05/2023	11:38	0.197567674	20.88031349
1422	a	FP	3.53015922019108	3.51819310587094	3.53871338612248	0.0205202802515439	3389.7	3297.6	3457.2	159.6	0.0250265461926018	0.269924841636564	3.53217106281691	0.00915063635934208	3.51954501202888	0.00912270489778227	3.54178128307672	0.00927611796540691	0.0222362710478409	0.0043446152591047	-0.2198582204363	-0.394969564382229	-0.330730696362665	-0.148191372305925	2022	ste	91.5	68	18.95	5	6.1	28.95	23	11/05/2022	06:37	-0.522803275	23.79496976
1422	a	IP	3.59852933462899	3.58795569059261	3.71289499196461	0.124939301372004	3967.63	3872.2	5162.94	1290.74	0.251107045569915	0.269924841636564	3.62501691623112	0.0265637550997401	3.60182039423462	0.0193558759222561	3.72648977779347	0.014940939956611	0.124669383558844	0.0101213578944632	-0.997132427349868	0.0266681423554354	-0.90990164396179	-0.716304635228217	2022	ste	91.5	68	18.95	5	6.1	28.95	23	11/05/2022	06:37	-0.522803275	23.79496976
1422	d	FP	3.53402391392556	3.52223039116635	3.54161028498469	0.0193798938183403	3420	3328.4	3480.3	151.9	0.0250265461926018	0.269924841636564	3.5347953070899	0.00507293446595245	3.5237993898932	0.0044634804274143	3.5430458399444	0.00578547175276927	0.0192464500512015	0.00253674495209194	-0.152060541982994	0.052604329429635	-0.248131011792313	-0.351519123330934	2022	ste	91.5	68	18.95	5	6.1	28.95	23	11/05/2022	06:37	-0.522803275	23.79496976
1422	d	IP	3.64874179353736	3.62939585594	3.76344520318751	0.134049347247514	4453.94	4260.15	5800.29	1540.14	0.251107045569915	0.269924841636564	3.63611001726132	0.0136697954018968	3.6101834267736	0.0130177777636756	3.74667550193145	0.0160984890922749	0.136492075157856	0.00589415940395515	0.924064765028568	-0.414431938963718	1.04169410930034	1.47586089693518	2022	ste	91.5	68	18.95	5	6.1	28.95	23	11/05/2022	06:37	-0.522803275	23.79496976
1422	e	FP	3.53199763955494	3.52089834513698	3.54321965206354	0.0223213069265583	3404.1	3318.2	3493.2	175	0.0250265461926018	0.269924841636564	3.53136641347353	0.00961261833600638	3.51968300350921	0.010277743398447	3.54529258709696	0.0120242255022196	0.0256095835877527	0.0103408283533738	0.0656664042349084	-0.317989676341701	-0.172396553361499	0.118249851222628	2022	ste	91.5	68	18.95	5	6.1	28.95	23	11/05/2022	06:37	-0.522803275	23.79496976
1422	e	IP	3.62195910130697	3.53701090193759	3.7881179475075	0.251107045569915	4187.77	3443.66	6139.55	2695.89	0.251107045569915	0.269924841636564	3.61075418841302	0.0201087649423502	3.52008148567995	0.0123454034267189	3.77155558828656	0.0118036082679267	0.251474102606618	0.00795930634353802	0.557215369818859	-0.0461167117912138	1.4031606984061	1.37131332792243	2022	ste	91.5	68	18.95	5	6.1	28.95	23	11/05/2022	06:37	-0.522803275	23.79496976
1622	c1	FP	3.51803669609283	3.50486872275511	3.53343639818265	0.0285676754275376	3296.4	3198	3417.1	219.1	0.0321441326768217	0.311099077073221	3.52975131231855	0.0108320862674081	3.51704968111802	0.0113542293708021	3.54290342105123	0.0132517367450332	0.0258537399332094	0.00691442627799981	-1.08147368258766	0.392503352442032	-0.714398652095509	-1.07281242655079	2022	ste	91	68.5	20	5.45	6.85	30.35	23	11/05/2022	05:37	1.669514035	21.44722517
1622	c1	IP	3.57298630534381	3.48822548386782	3.59375580123075	0.105530317362926	3744.17	3078.1	3924.33	846.23	0.311099077073221	0.311099077073221	3.60029254722315	0.0256112538887848	3.51537648773092	0.0216051930241714	3.61774273721922	0.0227222008287063	0.102366249488299	0.0120769606414863	-1.06618137471594	0.261992066427506	-1.05566076848373	-1.25668878925194	2022	ste	91	68.5	20	5.45	6.85	30.35	23	11/05/2022	05:37	1.669514035	21.44722517
1622	f	FP	3.52337717994315	3.51000622238948	3.53359783272228	0.0235916103327933	3337.2	3236	3416.7	180.7	0.0321441326768217	0.311099077073221	3.53382411338283	0.0119871862415291	3.5205742108849	0.0108490573818135	3.54459550097669	0.0135186919139982	0.024021290091793	0.00697606362565548	-0.871508394813242	-0.0615934403779701	-0.813515710275928	-0.974092782764084	2022	ste	91	68.5	20	5.45	6.85	30.35	23	11/05/2022	05:37	1.669514035	21.44722517
1622	f	IP	3.64366867517612	3.59933301425378	3.72993323527835	0.130600221024564	4408.49	3975.02	5369.71	1394.69	0.311099077073221	0.311099077073221	3.66960253196861	0.0250197436091166	3.61357384869739	0.0259912320155811	3.75274286916568	0.0166167721796797	0.139169020468294	0.0163122315458199	-1.03653567349276	-0.525299032180848	-1.37268740527283	-0.547909173180705	2022	ste	91	68.5	20	5.45	6.85	30.35	23	11/05/2022	05:37	1.669514035	21.44722517
1622	i	FP	3.52491479795335	3.51051619464667	3.53701285543193	0.0264966607852615	3349.2	3240	3443.7	203.7	0.0321441326768217	0.311099077073221	3.52863053301708	0.0120383911441369	3.51603715987845	0.0118316917509982	3.54277297755692	0.0223038254078003	0.026735817678474	0.0153681091576094	-0.308657113665607	-0.0155618944894104	-0.258257138390722	-0.466625174823977	2022	ste	91	68.5	20	5.45	6.85	30.35	23	11/05/2022	05:37	1.669514035	21.44722517
1622	i	IP	3.68302407943375	3.52709657887307	3.79932456094104	0.272227982067969	4922.85	3366.1	6300.48	2934.38	0.311099077073221	0.311099077073221	3.63116048127365	0.0367127948738361	3.48277107783681	0.0378951475600763	3.74634216795585	0.0251144760485627	0.263571090119041	0.0213849470895929	1.41268455148479	0.404812409058598	2.10963560946874	1.16968804425418	2022	ste	91	68.5	20	5.45	6.85	30.35	23	11/05/2022	05:37	1.669514035	21.44722517
1722	a	FP	3.52441573880319	3.51129081644882	3.53665410657518	0.0253632901263536	3345.2	3245.6	3440.8	195.2	0.0325693545438726	0.324652470080688	3.53217106281691	0.00915063635934208	3.51954501202888	0.00912270489778227	3.54178128307672	0.00927611796540691	0.0222362710478409	0.0043446152591047	-0.84751745224796	0.719745913509744	-0.552728686791904	-0.904796951402582	2022	ste	92	70	18.5	5.35	11.4	29.35	22	11/05/2022	10:45	-0.035939619	23.83883924
1722	a	IP	3.58164749772871	3.56747304614815	3.69791031954245	0.130437273394298	3816.39	3693.84	4987.89	1294.05	0.324652470080688	0.324652470080688	3.62501691623112	0.0265637550997401	3.60182039423462	0.0193558759222561	3.72648977779347	0.014940939956611	0.124669383558844	0.0101213578944632	-1.63265390527662	0.569873123309839	-1.91282866633666	-1.77451788926694	2022	ste	92	70	18.5	5.35	11.4	29.35	22	11/05/2022	10:45	-0.035939619	23.83883924
1722	h	FP	3.5151316967565	3.5040847520313	3.52621795279686	0.0221332007655525	3274.5	3192.2	3359.1	166.9	0.0325693545438726	0.324652470080688	3.52565958474396	0.00781742674669478	3.51296411896051	0.00957878376772512	3.53673471250471	0.00976497644622495	0.0237705935441939	0.00772338771177275	-1.3467203887657	-0.212004477794831	-1.07698771889159	-0.926982709342172	2022	ste	92	70	18.5	5.35	11.4	29.35	22	11/05/2022	10:45	-0.035939619	23.83883924
1722	h	IP	3.59664068103519	3.45382661484809	3.60625257319507	0.152425958346974	3950.49	2843.79	4038.89	1195.1	0.324652470080688	0.324652470080688	3.6247607174119	0.0432655970920474	3.51031775620788	0.0253658782843823	3.65033016154113	0.020020493912744	0.14001240533325	0.00769325324461349	-0.649939866006832	1.61356354964859	-2.20162342338648	-2.22705244921755	2022	ste	92	70	18.5	5.35	11.4	29.35	22	11/05/2022	10:45	-0.035939619	23.83883924
1722	i	FP	3.52126597111225	3.50872879207393	3.53538821904861	0.0266594269746839	3321	3226.5	3430.8	204.3	0.0325693545438726	0.324652470080688	3.52863053301708	0.0120383911441369	3.51603715987845	0.0118316917509982	3.54277297755692	0.0223038254078003	0.026735817678474	0.0153681091576094	-0.611756323304015	-0.00497072886499429	-0.331098292480585	-0.617694236659055	2022	ste	92	70	18.5	5.35	11.4	29.35	22	11/05/2022	10:45	-0.035939619	23.83883924
1722	i	IP	3.59722813776009	3.51111375442374	3.76271748734186	0.251603732918126	4040.65	3244.27	5791.2	2546.93	0.324652470080688	0.324652470080688	3.63116048127365	0.0367127948738361	3.48277107783681	0.0378951475600763	3.74634216795585	0.0251144760485627	0.263571090119041	0.0213849470895929	-0.924264786436769	-0.559615936891349	0.652027115929143	0.747923636977474	2022	ste	92	70	18.5	5.35	11.4	29.35	22	11/05/2022	10:45	-0.035939619	23.83883924
1722	n1	FP	3.52394520616657	3.51330286824715	3.53592139758683	0.0226185293396767	3341.6	3260.7	3435	174.3	0.0325693545438726	0.324652470080688	3.52178555747439	0.00620397256477991	3.50835508499257	0.00581941673152226	3.53514046757345	0.0125032154257457	0.0267853825808794	0.00924354099836175	0.348107389197713	-0.450785390787054	0.0624583346589793	0.850219787109658	2022	ste	92	70	18.5	5.35	11.4	29.35	22	11/05/2022	10:45	-0.035939619	23.83883924
1722	n1	IP	3.67795999748756	3.66363071807557	3.77847908492878	0.11484836685321	4764.09	4609.34	6005.01	1395.67	0.324652470080688	0.324652470080688	3.64361717482437	0.0340253063597432	3.62804583635365	0.0352114608997883	3.76487368771048	0.0224099675227245	0.13682785135684	0.0441687035590696	1.00933176912766	-0.49762575607942	0.607113651749027	1.01060509313154	2022	ste	92	70	18.5	5.35	11.4	29.35	22	11/05/2022	10:45	-0.035939619	23.83883924
1823	i	FP	3.51529876180349	3.50340342436407	3.52215286263573	0.0187494382716631	3275.7	3187.2	3327.9	140.7	0.0238343706405484	0.302293357123231	3.52863053301708	0.0120383911441369	3.51603715987845	0.0118316917509982	3.54277297755692	0.0223038254078003	0.026735817678474	0.0153681091576094	-1.10743795030187	-0.519672220239046	-0.924510237332564	-1.06778775007496	2023	ste	83	64	18.7	5.05	11.95	29.25	21.5	05/05/2023	09:10	-3.252739351	22.81947129
1823	i	IP	3.65847251664951	3.45376346126948	3.73838125186572	0.284617790596244	4554.9	2843	5475.1	2632.1	0.302293357123231	0.302293357123231	3.63116048127365	0.0367127948738361	3.48277107783681	0.0378951475600763	3.74634216795585	0.0251144760485627	0.263571090119041	0.0213849470895929	0.743937787077198	0.984182957714495	-0.316985155283779	-0.765470474058485	2023	ste	83	64	18.7	5.05	11.95	29.25	21.5	05/05/2023	09:10	-3.252739351	22.81947129
1823	n1	FP	3.51929763311557	3.50470453877611	3.52723779500461	0.022533256228502	3306	3196.8	3367	170.2	0.0238343706405484	0.302293357123231	3.52178555747439	0.00620397256477991	3.50835508499257	0.00581941673152226	3.53514046757345	0.0125032154257457	0.0267853825808794	0.00924354099836175	-0.401021173585178	-0.460010547162715	-0.632051220405601	-0.627304485118843	2023	ste	83	64	18.7	5.05	11.95	29.25	21.5	05/05/2023	09:10	-3.252739351	22.81947129
1823	n1	IP	3.61229602497883	3.59636414378548	3.75605681839271	0.159692674607224	4095.4	3948	5739	1791	0.302293357123231	0.302293357123231	3.64361717482437	0.0340253063597432	3.62804583635365	0.0352114608997883	3.76487368771048	0.0224099675227245	0.13682785135684	0.0441687035590696	-0.920525138389459	0.517670237248536	-0.393435167134276	-0.89975512968141	2023	ste	83	64	18.7	5.05	11.95	29.25	21.5	05/05/2023	09:10	-3.252739351	22.81947129
1922	d	FP	3.52923612151145	3.52025472621573	3.53640543688005	0.0161507106643168	3382.5	3313.3	3438.8	125.5	0.0162085796070635	0.250729195121063	3.5347953070899	0.00507293446595245	3.5237993898932	0.0044634804274143	3.5430458399444	0.00578547175276927	0.0192464500512015	0.00253674495209194	-1.09585203904429	-1.2203589424044	-1.14777210020382	-0.794147915534846	2022	ste	89	65.5	19.95	5.45	11.15	30.5	21.5	06/05/2022	06:07	0.28654509	20.14539292
1922	d	IP	3.62983877287428	3.60788374141581	3.74313763267228	0.13525389125647	4265.87	4054.37	5535.68	1481.31	0.247109909592404	0.250729195121063	3.63611001726132	0.0136697954018968	3.6101834267736	0.0130177777636756	3.74667550193145	0.0160984890922749	0.136492075157856	0.00589415940395515	-0.458766514250038	-0.210069632754682	-0.219764056049004	-0.176657291247477	2022	ste	89	65.5	19.95	5.45	11.15	30.5	21.5	06/05/2022	06:07	0.28654509	20.14539292
1922	e	FP	3.52886441498752	3.52023379195091	3.53644237155797	0.0162085796070635	3379.6	3313.1	3439.1	126	0.0162085796070635	0.250729195121063	3.53136641347353	0.00961261833600638	3.51968300350921	0.010277743398447	3.54529258709696	0.0120242255022196	0.0256095835877527	0.0103408283533738	-0.260282724077362	-0.909115175248222	-0.736032066045253	0.0535904060204593	2022	ste	89	65.5	19.95	5.45	11.15	30.5	21.5	06/05/2022	06:07	0.28654509	20.14539292
1922	e	IP	3.60733169186909	3.52385307747957	3.77096298707197	0.247109909592404	4049	3340.89	5901.59	2560.7	0.247109909592404	0.250729195121063	3.61075418841302	0.0201087649423502	3.52008148567995	0.0123454034267189	3.77155558828656	0.0118036082679267	0.251474102606618	0.00795930634353802	-0.170199241661311	-0.548313235582078	-0.0502050899304192	0.305505755401783	2022	ste	89	65.5	19.95	5.45	11.15	30.5	21.5	06/05/2022	06:07	0.28654509	20.14539292
1923	i	FP	3.51504824332443	3.50422448859579	3.52651367105391	0.0222891824581245	3273.9	3193.3	3361.4	168.1	0.0266263438048346	0.342087242650307	3.52863053301708	0.0120383911441369	3.51603715987845	0.0118316917509982	3.54277297755692	0.0223038254078003	0.026735817678474	0.0153681091576094	-1.12824791369796	-0.28934172543587	-0.728991830133337	-0.99839241346541	2023	ste	84.5	63	18.65	5.3	10.95	30.1	21	09/05/2023	09:00	-2.426895856	22.40403217
1923	i	IP	3.643365941676	3.4378001159257	3.72338974950849	0.285589633582783	4399.2	2740.4	5289.7	2549.3	0.342087242650307	0.342087242650307	3.63116048127365	0.0367127948738361	3.48277107783681	0.0378951475600763	3.74634216795585	0.0251144760485627	0.263571090119041	0.0213849470895929	0.332457946726645	1.0296281478507	-0.913911896986287	-1.186720854954	2023	ste	84.5	63	18.65	5.3	10.95	30.1	21	09/05/2023	09:00	-2.426895856	22.40403217
1923	m	FP	3.51509548486082	3.5019479931317	3.52487269320614	0.0229247000744359	3274.2	3176.6	3348.7	172.1	0.0266263438048346	0.342087242650307	3.51891767707474	0.00659585934440858	3.50579367032552	0.00560042190559298	3.5286628368155	0.0080158541206991	0.0228691664899734	0.0046316884965244	-0.579483584221806	0.0119899221426839	-0.472830911377639	-0.686676335934955	2023	ste	84.5	63	18.65	5.3	10.95	30.1	21	09/05/2023	09:00	-2.426895856	22.40403217
1923	m	IP	3.66414045636433	3.57043646290748	3.70731139637239	0.136874933464914	4626.9	3725.2	5097.5	1372.3	0.342087242650307	0.342087242650307	3.65798398594886	0.0159967753541582	3.58980847323409	0.0231423357222261	3.70950738230661	0.0386074288985074	0.119698909072519	0.0220615564411578	0.384856965179956	0.77854998300808	-0.0568798802944258	-0.837081034478855	2023	ste	84.5	63	18.65	5.3	10.95	30.1	21	09/05/2023	09:00	-2.426895856	22.40403217
1923	n1	FP	3.51219025499001	3.49988732724908	3.52203198485173	0.0221446576026517	3252.4	3161.6	3326.9	165.3	0.0266263438048346	0.342087242650307	3.52178555747439	0.00620397256477991	3.50835508499257	0.00581941673152226	3.53514046757345	0.0125032154257457	0.0267853825808794	0.00924354099836175	-1.54663844563911	-0.502050564718661	-1.0484089312522	-1.4550870188806	2023	ste	84.5	63	18.65	5.3	10.95	30.1	21	09/05/2023	09:00	-2.426895856	22.40403217
1923	n1	IP	3.60205515799946	3.58455232749676	3.77988735857601	0.195335031079246	4000.3	3842.5	6026.2	2183.7	0.342087242650307	0.342087242650307	3.64361717482437	0.0340253063597432	3.62804583635365	0.0352114608997883	3.76487368771048	0.0224099675227245	0.13682785135684	0.0441687035590696	-1.22150308906818	1.32462977194159	0.669955047917903	-1.23520887078964	2023	ste	84.5	63	18.65	5.3	10.95	30.1	21	09/05/2023	09:00	-2.426895856	22.40403217
222	a	FP	3.51966371674785	3.508907874337	3.52747147421917	0.0185635998821723	3308.8	3227.9	3368.8	140.9	0.0202495889275252	0.228109340518568	3.53217106281691	0.00915063635934208	3.51954501202888	0.00912270489778227	3.54178128307672	0.00927611796540691	0.0222362710478409	0.0043446152591047	-1.36682800822828	-0.845338642581085	-1.5426505905722	-1.16600699146478	2022	ste	89.5	68	20.45	5.5	7.85	31.2	24.5	05/05/2022	09:40	2.596213774	21.88746641
222	a	IP	3.63914028029066	3.61823837138953	3.73533122581021	0.117092854420686	4356.68	4151.9	5436.8	1284.9	0.221463272408937	0.228109340518568	3.62501691623112	0.0265637550997401	3.60182039423462	0.0193558759222561	3.72648977779347	0.014940939956611	0.124669383558844	0.0101213578944632	0.53167799531781	-0.748568444783685	0.591759825179844	0.848216697650258	2022	ste	89.5	68	20.45	5.5	7.85	31.2	24.5	05/05/2022	09:40	2.596213774	21.88746641
222	h	FP	3.51839868646419	3.50722188529164	3.52696003406381	0.0197381487721648	3299.2	3215.4	3364.9	149.5	0.0202495889275252	0.228109340518568	3.52565958474396	0.00781742674669478	3.51296411896051	0.00957878376772512	3.53673471250471	0.00976497644622495	0.0237705935441939	0.00772338771177275	-0.92880925079793	-0.522108292696798	-1.00099355023793	-0.599474192977971	2022	ste	89.5	68	20.45	5.5	7.85	31.2	24.5	05/05/2022	09:40	2.596213774	21.88746641
222	h	IP	3.64893790708975	3.51386795340128	3.65991559805941	0.146047644658135	4456.14	3264.94	4570.12	1305.18	0.221463272408937	0.228109340518568	3.6247607174119	0.0432655970920474	3.51031775620788	0.0253658782843823	3.65033016154113	0.020020493912744	0.14001240533325	0.00769325324461349	0.558808644808833	0.784484681966079	0.478781220885726	0.139959561170789	2022	ste	89.5	68	20.45	5.5	7.85	31.2	24.5	05/05/2022	09:40	2.596213774	21.88746641
223	i	FP	3.52037333474549	3.50981120706588	3.53015663339349	0.0203454263276132	3314.2	3234.7	3389.8	155.1	0.0220466188517729	0.265087593048314	3.52863053301708	0.0120383911441369	3.51603715987845	0.0118316917509982	3.54277297755692	0.0223038254078003	0.026735817678474	0.0153681091576094	-0.685905464669648	-0.415821574750896	-0.565658308955919	-0.526209856002956	2023	ste	89.5	68	19.7	5.45	12.55	30.5	20	05/05/2023	05:45	0.134443878	19.20068251
223	i	IP	3.67072837256035	3.50560155414665	3.77068914719497	0.265087593048314	4754.73	3203.39	5898	2694.61	0.265087593048314	0.265087593048314	3.63116048127365	0.0367127948738361	3.48277107783681	0.0378951475600763	3.74634216795585	0.0251144760485627	0.263571090119041	0.0213849470895929	1.0777684298532	0.0709145046242069	0.969440062856339	0.602464372876643	2023	ste	89.5	68	19.7	5.45	12.55	30.5	20	05/05/2023	05:45	0.134443878	19.20068251
223	m	FP	3.51923087556489	3.50811001454172	3.52913256571413	0.0210225511724134	3305.5	3222	3381.8	159.8	0.0220466188517729	0.265087593048314	3.51891767707474	0.00659585934440858	3.50579367032552	0.00560042190559298	3.5286628368155	0.0080158541206991	0.0228691664899734	0.0046316884965244	0.0474841068902905	-0.398691604356751	0.0585999809335461	0.413601734877477	2023	ste	89.5	68	19.7	5.45	12.55	30.5	20	05/05/2023	05:45	0.134443878	19.20068251
223	m	IP	3.65481673933978	3.60092304635507	3.70778062106117	0.106857574706101	4528.1	3989.6	5102.7	1113.1	0.265087593048314	0.265087593048314	3.65798398594886	0.0159967753541582	3.58980847323409	0.0231423357222261	3.70950738230661	0.0386074288985074	0.119698909072519	0.0220615564411578	-0.197992816612172	-0.58206837766265	-0.0447261393651107	0.480270153124614	2023	ste	89.5	68	19.7	5.45	12.55	30.5	20	05/05/2023	05:45	0.134443878	19.20068251
2522	i	FP	3.5255723011443	3.51278404771719	3.53661043941439	0.0238263916971978	3354.15	3256.87	3440.46	183.59	0.0270737912604448	0.328205302398792	3.52863053301708	0.0120383911441369	3.51603715987845	0.0118316917509982	3.54277297755692	0.0223038254078003	0.026735817678474	0.0153681091576094	-0.254039915813095	-0.189315806612137	-0.276299604657772	-0.274949029244351	2022	paw	90.5	69	19	6.05	11.55	30.35	21.5	18/05/2022	10:21	1.420189613	22.13050977
2522	i	IP	3.61611428267395	3.42413380007777	3.71250068286256	0.288366882784793	4131.97	2655.5	5158.47	2502.97	0.328205302398792	0.328205302398792	3.63116048127365	0.0367127948738361	3.48277107783681	0.0378951475600763	3.74634216795585	0.0251144760485627	0.263571090119041	0.0213849470895929	-0.409835280898902	1.15949749895896	-1.34748919419396	-1.54735583668264	2022	paw	90.5	69	19	6.05	11.55	30.35	21.5	18/05/2022	10:21	1.420189613	22.13050977
2522	i1	FP	3.52876663712184	3.5173794353755	3.53985783897763	0.0224784036021335	3378.86	3291.5	3466.27	174.77	0.0270737912604448	0.328205302398792	3.53192887662135	0.0219059213923961	3.52019078535996	0.0213257757919353	3.54058039779623	0.0222670323813063	0.0203896124362746	0.00210267799226138	-0.144355466399682	0.993395647620053	-0.032449713380112	-0.131828732135567	2022	paw	90.5	69	19	6.05	11.55	30.35	21.5	18/05/2022	10:21	1.420189613	22.13050977
2522	i1	IP	3.59716038313024	3.58077304449182	3.75233910247656	0.171566057984743	3955.15	3808.71	5657.85	1849.14	0.328205302398792	0.328205302398792	3.65856367783389	0.0636428798906766	3.57734239972833	0.0250590550144469	3.77947818948544	0.0248037709733925	0.202135789757101	0.0421580329806499	-0.964810121872617	-0.725122345873914	-1.09415165290731	0.136902399612016	2022	paw	90.5	69	19	6.05	11.55	30.35	21.5	18/05/2022	10:21	1.420189613	22.13050977
2522	m	FP	3.52942540872055	3.51507390931462	3.53756524263837	0.0224913333237529	3384.06	3274.06	3448.02	173.96	0.0270737912604448	0.328205302398792	3.51891767707474	0.00659585934440858	3.50579367032552	0.00560042190559298	3.5286628368155	0.0080158541206991	0.0228691664899734	0.0046316884965244	1.59308000627919	-0.0815756859521206	1.11059977998953	1.6570606903436	2022	paw	90.5	69	19	6.05	11.55	30.35	21.5	18/05/2022	10:21	1.420189613	22.13050977
2522	m	IP	3.65013436070268	3.56149511470353	3.67006321574224	0.108568101038706	4468.82	3643.38	4678.28	1034.9	0.328205302398792	0.328205302398792	3.65798398594886	0.0159967753541582	3.58980847323409	0.0231423357222261	3.70950738230661	0.0386074288985074	0.119698909072519	0.0220615564411578	-0.49070047383932	-0.50453412312503	-1.0216729704552	-1.22344429146668	2022	paw	90.5	69	19	6.05	11.55	30.35	21.5	18/05/2022	10:21	1.420189613	22.13050977
2822	j1	FP	3.53984163134879	3.52851344602192	3.54916395159602	0.0206505055741008	3466.3	3377.1	3541.4	164.3	0.0235115965747452	0.30513420814211	3.53984163134879	NA	3.52851344602192	NA	3.54916395159602	NA	0.0206505055741008	NA	NA	NA	NA	NA	2022	paw	88	64.5	18.65	5.25	11.05	30.2	21.5	18/05/2022	08:32	-1.423519114	22.93746151
2822	j1	IP	3.62163742573045	3.6163493947759	3.78397347381563	0.167624079039731	4184.48	4133.88	6081.09	1947.21	0.30513420814211	0.30513420814211	3.62163742573045	NA	3.6163493947759	NA	3.78397347381563	NA	0.167624079039731	NA	NA	NA	NA	NA	2022	paw	88	64.5	18.65	5.25	11.05	30.2	21.5	18/05/2022	08:32	-1.423519114	22.93746151
2822	l	FP	3.53656650933594	3.52565235502127	3.54707495504269	0.0214226000214127	3440.2	3354.8	3524.4	169.6	0.0235115965747452	0.30513420814211	3.53453893301008	0.0134607251552751	3.52345137667904	0.0123664334779914	3.5433381441733	0.0155029332386897	0.0198867674942607	0.00322937581854592	0.15062905619679	0.475581850316665	0.241038957715354	0.177980041387795	2022	paw	88	64.5	18.65	5.25	11.05	30.2	21.5	18/05/2022	08:32	-1.423519114	22.93746151
2822	l	IP	3.67404140156941	3.47883926567352	3.72685261068574	0.248013345012214	4758.94	3011.97	5331.69	2319.72	0.30513420814211	0.30513420814211	3.6265238768279	0.0488184255805314	3.49884882131221	0.0211234180706586	3.74205447497629	0.0141402506056072	0.243205653664073	0.00807561203029226	0.973352257399643	0.595334611185665	-1.07507743070121	-0.947268835552808	2022	paw	88	64.5	18.65	5.25	11.05	30.2	21.5	18/05/2022	08:32	-1.423519114	22.93746151
2922	e2	IP	3.61833213880227	3.44481356587921	3.81063001374242	0.365816447863207	4195.163	2801.146	6466.059	3664.913	0.365816447863208	0.365816447863208	3.61833213880227	NA	3.44481356587921	NA	3.81063001374242	NA	0.365816447863207	NA	NA	NA	NA	NA	2022	paw	90	70	19.85	5.75	12.05	31.25	22	18/05/2022	06:14	2.194796629	20.81439385
322	c	FP	3.5284264430967	3.5161201775157	3.53674600405929	0.0206258265435856	3376.2	3281.9	3441.5	159.6	0.027763757191023	0.286323172984806	3.53914396590374	0.0146770954727373	3.52557554688677	0.015390511709705	3.54887480995917	0.0144532982972466	0.0232992630724053	0.00274533062174433	-0.730220964150795	-0.973812227804145	-0.839172184123246	-0.61436354745131	2022	ste	92	68	19.4	5.35	12	29.95	24	06/05/2022	06:07	1.152653696	23.73205421
322	c	IP	3.67303991007964	3.56005116120143	3.75191577980706	0.191864618605622	4742.32	3631.37	5648.45	2017.08	0.286323172984806	0.286323172984806	3.6536528192089	0.0175383895768882	3.56229002131827	0.0123075103763509	3.73965094444796	0.0112792100276348	0.17736092312968	0.01123708567055	1.10540883960568	1.29069902118415	1.08738425200448	-0.181910073473686	2022	ste	92	68	19.4	5.35	12	29.95	24	06/05/2022	06:07	1.152653696	23.73205421
322	i	FP	3.5220640345176	3.50898224686826	3.5298911099337	0.0209088630654349	3327.1	3228.4	3387.6	159.2	0.027763757191023	0.286323172984806	3.52863053301708	0.0120383911441369	3.51603715987845	0.0118316917509982	3.54277297755692	0.0223038254078003	0.026735817678474	0.0153681091576094	-0.545463128823127	-0.379158851182023	-0.577563148369767	-0.596272549915344	2022	ste	92	68	19.4	5.35	12	29.95	24	06/05/2022	06:07	1.152653696	23.73205421
322	i	IP	3.64041475307759	3.48585491189131	3.77217808487612	0.286323172984806	4463.47	3061.09	5922.38	2861.29	0.286323172984806	0.286323172984806	3.63116048127365	0.0367127948738361	3.48277107783681	0.0378951475600763	3.74634216795585	0.0251144760485627	0.263571090119041	0.0213849470895929	0.252072113707081	1.0639298180372	1.02872609686591	0.0813780722087281	2022	ste	92	68	19.4	5.35	12	29.95	24	06/05/2022	06:07	1.152653696	23.73205421
3222	f1	FP	3.53185783366838	3.51995312334219	3.54545271804736	0.0254995947051675	3403	3311	3511.2	200.2	0.0292549888881979	0.365842632761233	3.53418113393933	0.00328564275263592	3.52026918274708	0.000446975496906754	3.54757945277247	0.00300765709181589	0.0273102700253873	0.00256068159490914	-0.707106781186615	-0.707106781186548	-0.707106781186474	-0.707106781186547	2022	paw	88	69	18.75	5.1	11.35	30.4	23	23/05/2022	06:18	-0.294579724	24.28628907
3222	f1	IP	3.63987751447856	3.54235972619298	3.67230146560892	0.129941739415949	4364.22	3486.28	4702.33	1216.05	0.365842632761233	0.365842632761233	3.61662999335246	0.0328769596680836	3.55774929750808	0.0217641404729268	3.67441257823632	0.00298556410936499	0.116663280728245	0.0187785763635619	0.707106781186541	0.707106781186548	-0.707106781186547	-0.707106781186547	2022	paw	88	69	18.75	5.1	11.35	30.4	23	23/05/2022	06:18	-0.294579724	24.28628907
3222	i	FP	3.5273547501805	3.51619772915916	3.53485699742313	0.0186592682639679	3367.9	3282.5	3426.6	144.1	0.0292549888881979	0.365842632761233	3.52863053301708	0.0120383911441369	3.51603715987845	0.0118316917509982	3.54277297755692	0.0223038254078003	0.026735817678474	0.0153681091576094	-0.105976190780548	-0.525539565842235	-0.354915804309496	0.0135711176471692	2022	paw	88	69	18.75	5.1	11.35	30.4	23	23/05/2022	06:18	-0.294579724	24.28628907
3222	i	IP	3.61865118811428	3.42911890830767	3.71799560275337	0.288876694445697	4155.79	2686.11	5224.1	2537.99	0.365842632761233	0.365842632761233	3.63116048127365	0.0367127948738361	3.48277107783681	0.0378951475600763	3.74634216795585	0.0251144760485627	0.263571090119041	0.0213849470895929	-0.340733883169538	1.18333724281092	-1.12869426969784	-1.41580579529546	2022	paw	88	69	18.75	5.1	11.35	30.4	23	23/05/2022	06:18	-0.294579724	24.28628907
3222	n	FP	3.52749745309572	3.51759964260902	3.53498731860485	0.0173876759958237	3369	3293.1	3427.6	134.5	0.0292549888881979	0.365842632761233	3.52971038605334	0.00312955980129636	3.51898695057511	0.00196194974082045	3.53679757182943	0.00256008466153326	0.0178106212543242	0.000598134920712811	-0.707106781186547	-0.707106781186548	-0.707106781186461	-0.707106781186547	2022	paw	88	69	18.75	5.1	11.35	30.4	23	23/05/2022	06:18	-0.294579724	24.28628907
3222	n	IP	3.58874642425529	3.57324961009395	3.79496154106891	0.221711930974951	3879.29	3743.28	6237.19	2493.91	0.365842632761233	0.365842632761233	3.59564896432825	0.00976166578600802	3.58215194471451	0.0125898023571771	3.78444715120163	0.0148695927503774	0.202295206487118	0.0274593951075547	-0.707106781186547	0.707106781186548	0.707106781186548	-0.707106781186548	2022	paw	88	69	18.75	5.1	11.35	30.4	23	23/05/2022	06:18	-0.294579724	24.28628907
324	d	FP	3.5293778289966	3.51848157816796	3.53614998011578	0.0176684019478232	3383.6	3299.8	3436.8	137	0.0522264443349933	0.255959785578583	3.5347953070899	0.00507293446595245	3.5237993898932	0.0044634804274143	3.5430458399444	0.00578547175276927	0.0192464500512015	0.00253674495209194	-1.06791801267208	-0.622075980510731	-1.19192697212851	-1.19140473711361	2024	ste	86	67	19.8	5.35	11.2	29.25	NA	13/05/2024	08:15	-0.729017606	NA
324	d	IP	3.63811147442666	3.61158040794396	3.74563646134914	0.134056053405178	4346.3	4088.69	5567.97	1479.28	0.240824518938185	0.255959785578583	3.63611001726132	0.0136697954018968	3.6101834267736	0.0130177777636756	3.74667550193145	0.0160984890922749	0.136492075157856	0.00589415940395515	0.14641456631183	-0.413294175763824	-0.0645427391577252	0.107313336863079	2024	ste	86	67	19.8	5.35	11.2	29.25	NA	13/05/2024	08:15	-0.729017606	NA
324	e	FP	3.5275550552935	3.51558943701089	3.56781588134589	0.0522264443349933	3369.5	3278	3792.6	514.6	0.0522264443349933	0.255959785578583	3.53136641347353	0.00961261833600638	3.51968300350921	0.010277743398447	3.54529258709696	0.0120242255022196	0.0256095835877527	0.0103408283533738	-0.396495319672911	2.57395827855092	1.87315966793594	-0.398294288893658	2024	ste	86	67	19.8	5.35	11.2	29.25	NA	13/05/2024	08:15	-0.729017606	NA
324	e	IP	3.62995052867581	3.53072470365129	3.77154922258948	0.240824518938185	4285.72	3394.21	5910.43	2516.22	0.240824518938185	0.255959785578583	3.61075418841302	0.0201087649423502	3.52008148567995	0.0123454034267189	3.77155558828656	0.0118036082679267	0.251474102606618	0.00795930634353802	0.954625523637096	-1.33800399290818	-0.000539300944523098	0.862119900295078	2024	ste	86	67	19.8	5.35	11.2	29.25	NA	13/05/2024	08:15	-0.729017606	NA
3422	i	FP	3.52775681571976	3.51726935618981	3.53365275897602	0.0163834027862019	3371	3290.6	3417.1	126.5	0.0213384688641978	0.292975573116091	3.52863053301708	0.0120383911441369	3.51603715987845	0.0118316917509982	3.54277297755692	0.0223038254078003	0.026735817678474	0.0153681091576094	-0.0725775800820243	-0.673629708515326	-0.408908266369131	0.104143713113929	2022	paw	90	67	19.75	5.45	11.85	29.65	24	24/05/2022	05:40	0.864800132	22.92859089
3422	i	IP	3.63975863349424	3.48095718821827	3.71978088197434	0.23882369375607	4362.77	3051.51	5245.57	2194.06	0.292975573116091	0.292975573116091	3.63116048127365	0.0367127948738361	3.48277107783681	0.0378951475600763	3.74634216795585	0.0251144760485627	0.263571090119041	0.0213849470895929	0.234200426585309	-1.15723439760176	-1.0576086050989	-0.0478660128097801	2022	paw	90	67	19.75	5.45	11.85	29.65	24	24/05/2022	05:40	0.864800132	22.92859089
3422	n	FP	3.53192331901097	3.52037425854119	3.53860782505401	0.0182335665128247	3403.5	3314.2	3456.3	142.1	0.0213384688641978	0.292975573116091	3.52971038605334	0.00312955980129636	3.51898695057511	0.00196194974082045	3.53679757182943	0.00256008466153326	0.0178106212543242	0.000598134920712811	0.707106781186547	0.707106781186548	0.707106781186634	0.707106781186547	2022	paw	90	67	19.75	5.45	11.85	29.65	24	24/05/2022	05:40	0.864800132	22.92859089
3422	n	IP	3.60255150440122	3.59105427933507	3.77393276133436	0.182878481999285	4004.56	3899.94	5942.16	2042.22	0.292975573116091	0.292975573116091	3.59564896432825	0.00976166578600802	3.58215194471451	0.0125898023571771	3.78444715120163	0.0148695927503774	0.202295206487118	0.0274593951075547	0.707106781186547	-0.707106781186547	-0.707106781186548	0.707106781186548	2022	paw	90	67	19.75	5.45	11.85	29.65	24	24/05/2022	05:40	0.864800132	22.92859089
3823	c1	FP	3.53395993746691	3.52072354253235	3.54291769048627	0.0221941479539246	3419.5	3316.9	3490.8	173.9	0.0237992311756732	0.252238725882476	3.52975131231855	0.0108320862674081	3.51704968111802	0.0113542293708021	3.54290342105123	0.0132517367450332	0.0258537399332094	0.00691442627799981	0.388533200757487	-0.529269071958845	0.00107679735275474	0.32356765874212	2023	paw	87	66	21	5.85	11.75	30.65	23	11/05/2023	08:00	1.902710915	19.52339926
3823	c1	IP	3.62413323259298	3.52572592751732	3.64481950660988	0.119093579092562	4208.9	3355.6	4413.9	1058.3	0.247236340897507	0.252238725882476	3.60029254722315	0.0256112538887848	3.51537648773092	0.0216051930241714	3.61774273721922	0.0227222008287063	0.102366249488299	0.0120769606414863	0.930867558197511	1.38506120048131	1.19164378463066	0.479025564586064	2023	paw	87	66	21	5.85	11.75	30.65	23	11/05/2023	08:00	1.902710915	19.52339926
3823	f	FP	3.53573369170252	3.52549594331256	3.54452277370802	0.019026830395457	3433.5	3353.5	3503.7	150.2	0.0237992311756732	0.252238725882476	3.53382411338283	0.0119871862415291	3.5205742108849	0.0108490573818135	3.54459550097669	0.0135186919139982	0.024021290091793	0.00697606362565548	0.159301631025746	-0.71594239449999	-0.00537975635024647	0.453655304276949	2023	paw	87	66	21	5.85	11.75	30.65	23	11/05/2023	08:00	1.902710915	19.52339926
3823	f	IP	3.68419349995395	3.64262608128259	3.77296226841482	0.130336187132237	4833.6	4391.7	5928.9	1537.2	0.247236340897507	0.252238725882476	3.66960253196861	0.0250197436091166	3.61357384869739	0.0259912320155811	3.75274286916568	0.0166167721796797	0.139169020468294	0.0163122315458199	0.583178157750046	-0.541485284293916	1.21680667162725	1.11777050690728	2023	paw	87	66	21	5.85	11.75	30.65	23	11/05/2023	08:00	1.902710915	19.52339926
4022	c	FP	3.55436262370033	3.54217086955726	3.56364708543722	0.0214762158799549	3584	3484.8	3661.5	176.7	0.0251263565538524	0.260992412656588	3.53914396590374	0.0146770954727373	3.52557554688677	0.015390511709705	3.54887480995917	0.0144532982972466	0.0232992630724053	0.00274533062174433	1.03689846706117	-0.664053785730229	1.02206950788937	1.07828270973152	2022	kro	92	73	19.7	5.4	11.95	30.65	22	25/05/2022	06:10	2.046848149	21.12075076
4022	c	IP	3.65998668084395	3.55873689207826	3.74033179397967	0.181594901901406	4596.98	3620.68	5499.77	1879.09	0.260992412656588	0.260992412656588	3.6536528192089	0.0175383895768882	3.56229002131827	0.0123075103763509	3.73965094444796	0.0112792100276348	0.17736092312968	0.01123708567055	0.361142715371889	0.376786196693541	0.0603632284568768	-0.288696018233043	2022	kro	92	73	19.7	5.4	11.95	30.65	22	25/05/2022	06:10	2.046848149	21.12075076
4022	i	FP	3.55165601143517	3.53852072888337	3.56201564380002	0.023494914916655	3561.7	3455.6	3647.7	192.1	0.0251263565538524	0.260992412656588	3.52863053301708	0.0120383911441369	3.51603715987845	0.0118316917509982	3.54277297755692	0.0223038254078003	0.026735817678474	0.0153681091576094	1.91267073335669	-0.210884938972096	0.862751832534185	1.90028353325077	2022	kro	92	73	19.7	5.4	11.95	30.65	22	25/05/2022	06:10	2.046848149	21.12075076
4022	i	IP	3.61289380300483	3.5103723250904	3.77136473774699	0.260992412656588	4187.73	3238.73	5907.15	2668.42	0.260992412656588	0.260992412656588	3.63116048127365	0.0367127948738361	3.48277107783681	0.0378951475600763	3.74634216795585	0.0251144760485627	0.263571090119041	0.0213849470895929	-0.497556188015437	-0.120583766312306	0.996340506676699	0.728358352737386	2022	kro	92	73	19.7	5.4	11.95	30.65	22	25/05/2022	06:10	2.046848149	21.12075076
4023	a	FP	3.54402840307387	3.53165630236102	3.55214191263665	0.0204856102756225	3499.7	3401.4	3565.7	164.3	0.0227127257752029	0.210004074550719	3.53217106281691	0.00915063635934208	3.51954501202888	0.00912270489778227	3.54178128307672	0.00927611796540691	0.0222362710478409	0.0043446152591047	1.29579406189121	-0.40294955198844	1.116914381486	1.32759860894838	2023	paw	88	67.5	19.1	5.4	11.85	30.25	22.5	11/05/2023	06:45	-0.058594969	22.92683466
4023	a	IP	3.62926541480226	3.58989007551612	3.73571798680791	0.145827911291788	4258.6	3947.7	5441.6	1493.9	0.210004074550719	0.210004074550719	3.62501691623112	0.0265637550997401	3.60182039423462	0.0193558759222561	3.72648977779347	0.014940939956611	0.124669383558844	0.0101213578944632	0.159935918517207	2.09048311042522	0.617645813532639	-0.616366769781934	2023	paw	88	67.5	19.1	5.4	11.85	30.25	22.5	11/05/2023	06:45	-0.058594969	22.92683466
4023	h	FP	3.53982658668824	3.52942918686144	3.54779725182055	0.0183680649591108	3466	3384	3530.2	146.2	0.0227127257752029	0.210004074550719	3.52565958474396	0.00781742674669478	3.51296411896051	0.00957878376772512	3.53673471250471	0.00976497644622495	0.0237705935441939	0.00772338771177275	1.81223341175198	-0.699502444613521	1.13287926261456	1.71891007253013	2023	paw	88	67.5	19.1	5.4	11.85	30.25	22.5	11/05/2023	06:45	-0.058594969	22.92683466
4023	h	IP	3.62981021403363	3.52571391225719	3.66255881028281	0.136844898025623	4286.6	3355.2	4597.9	1242.7	0.210004074550719	0.210004074550719	3.6247607174119	0.0432655970920474	3.51031775620788	0.0253658782843823	3.65033016154113	0.020020493912744	0.14001240533325	0.00769325324461349	0.116709278528736	-0.411725339971734	0.61080654628089	0.606963254995474	2023	paw	88	67.5	19.1	5.4	11.85	30.25	22.5	11/05/2023	06:45	-0.058594969	22.92683466
4122	d	FP	3.53583615291588	3.52514207649161	3.5446767490956	0.019534672603982	3434.3	3350.8	3505	154.2	0.0219671141644202	0.261074043924516	3.5347953070899	0.00507293446595245	3.5237993898932	0.0044634804274143	3.5430458399444	0.00578547175276927	0.0192464500512015	0.00253674495209194	0.205176280705037	0.113619050485473	0.281897349238389	0.300816060527932	2022	kro	91	68	19.75	5.6	11.75	29.45	24	25/05/2022	11:21	1.356360848	22.92859089
4122	d	IP	3.64547282531865	3.61220189340054	3.76048695933216	0.148285065931621	4420.71	4095.12	5760.98	1665.86	0.257589473705095	0.261074043924516	3.63611001726132	0.0136697954018968	3.6101834267736	0.0130177777636756	3.74667550193145	0.0160984890922749	0.136492075157856	0.00589415940395515	0.684926714852673	2.00079264328202	0.857935010021395	0.155054623268913	2022	kro	91	68	19.75	5.6	11.75	29.45	24	25/05/2022	11:21	1.356360848	22.92859089
4122	e	FP	3.53674592166439	3.52490939986825	3.54687651403267	0.02196711416442	3441.5	3349	3522.8	173.8	0.0219671141644202	0.261074043924516	3.53136641347353	0.00961261833600638	3.51968300350921	0.010277743398447	3.54529258709696	0.0120242255022196	0.0256095835877527	0.0103408283533738	0.559629853471666	-0.352241551533377	0.131727979936424	0.508515941332991	2022	kro	91	68	19.75	5.6	11.75	29.45	24	25/05/2022	11:21	1.356360848	22.92859089
4122	e	IP	3.61373574719461	3.52839397008767	3.78598344379277	0.257589473705095	4109.19	3375.97	6109.37	2733.4	0.257589473705095	0.261074043924516	3.61075418841302	0.0201087649423502	3.52008148567995	0.0123454034267189	3.77155558828656	0.0118036082679267	0.251474102606618	0.00795930634353802	0.148271601470174	0.768329655189352	1.2223258497493	0.673326267308021	2022	kro	91	68	19.75	5.6	11.75	29.45	24	25/05/2022	11:21	1.356360848	22.92859089
4222	c1	FP	3.53143177407096	3.51790599137183	3.55642509540794	0.0385191040361082	3399.76	3295.48	3611.21	315.73	0.041679855053796	0.277626452605785	3.52975131231855	0.0108320862674081	3.51704968111802	0.0113542293708021	3.54290342105123	0.0132517367450332	0.0258537399332094	0.00691442627799981	0.155137404828344	1.8317302974503	1.02036997994127	0.0754177342955546	2022	kro	91	67.5	19.55	5.45	11.75	30.6	23.5	25/05/2022	09:49	1.365247728	22.89542018
4222	c1	IP	3.58742489362824	3.51174535259709	3.59783915248142	0.0860937998843329	3867.5	3249.56	3961.32	711.76	0.277626452605785	0.277626452605785	3.60029254722315	0.0256112538887848	3.51537648773092	0.0216051930241714	3.61774273721922	0.0227222008287063	0.102366249488299	0.0120769606414863	-0.502421851378008	-1.34739609468194	-0.875953209279569	-0.168067701583219	2022	kro	91	67.5	19.55	5.45	11.75	30.6	23.5	25/05/2022	09:49	1.365247728	22.89542018
4222	f	FP	3.52874761853135	3.51474524035415	3.54479137374888	0.0300461333947312	3378.85	3271.56	3505.92	234.36	0.041679855053796	0.277626452605785	3.53382411338283	0.0119871862415291	3.5205742108849	0.0108490573818135	3.54459550097669	0.0135186919139982	0.024021290091793	0.00697606362565548	-0.423493449521208	0.863645119402434	0.0144890329205991	-0.537278984303653	2022	kro	91	67.5	19.55	5.45	11.75	30.6	23.5	25/05/2022	09:49	1.365247728	22.89542018
4222	f	IP	3.65564302965597	3.59823688707751	3.74404856824395	0.145811681166441	4525.29	3992.02	5547.67	1555.65	0.277626452605785	0.277626452605785	3.66960253196861	0.0250197436091166	3.61357384869739	0.0259912320155811	3.75274286916568	0.0166167721796797	0.139169020468294	0.0163122315458199	-0.557939462958682	0.407219617959004	-0.523224416132852	-0.590082132723795	2022	kro	91	67.5	19.55	5.45	11.75	30.6	23.5	25/05/2022	09:49	1.365247728	22.89542018
4222	i	FP	3.53186874912528	3.51892618620617	3.54643874301766	0.0275125568114897	3403.1	3303.2	3519.3	216.1	0.041679855053796	0.277626452605785	3.52863053301708	0.0120383911441369	3.51603715987845	0.0118316917509982	3.54277297755692	0.0223038254078003	0.026735817678474	0.0153681091576094	0.268990770397096	0.050542270688589	0.164355907281135	0.244176943460306	2022	kro	91	67.5	19.55	5.45	11.75	30.6	23.5	25/05/2022	09:49	1.365247728	22.89542018
4222	i	IP	3.66325542083092	3.46642211563817	3.73102600757482	0.264603891936649	4605.49	2927.07	5383.18	2456.11	0.277626452605785	0.277626452605785	3.63116048127365	0.0367127948738361	3.48277107783681	0.0378951475600763	3.74634216795585	0.0251144760485627	0.263571090119041	0.0213849470895929	0.87421673200206	0.0482957387400247	-0.609853868797057	-0.43142627094186	2022	kro	91	67.5	19.55	5.45	11.75	30.6	23.5	25/05/2022	09:49	1.365247728	22.89542018
4322	a	FP	3.55441549194595	3.54244001057329	3.56220490320454	0.0197648926312538	3584.4	3487	3649.3	162.3	0.022338248044274	0.244155495086402	3.53217106281691	0.00915063635934208	3.51954501202888	0.00912270489778227	3.54178128307672	0.00927611796540691	0.0222362710478409	0.0043446152591047	2.43091608665314	-0.568837116568144	2.20174217317872	2.50967216422514	2022	kro	87	67	19.4	5.15	11.7	30.35	22.5	25/05/2022	08:45	-0.481918123	22.24880082
4322	a	IP	3.67157955910465	3.63294177609987	3.7431717720373	0.110229995937432	4703.63	4294.8	5535.81	1241.01	0.244155495086402	0.244155495086402	3.62501691623112	0.0265637550997401	3.60182039423462	0.0193558759222561	3.72648977779347	0.014940939956611	0.124669383558844	0.0101213578944632	1.75286373100128	-1.42662553502931	1.1165291000618	1.60785189935318	2022	kro	87	67	19.4	5.15	11.7	30.35	22.5	25/05/2022	08:45	-0.481918123	22.24880082
4322	i	FP	3.55230155234589	3.54086629153919	3.55937732854356	0.0185110370043672	3567	3474.4	3625.6	151.2	0.022338248044274	0.244155495086402	3.52863053301708	0.0120383911441369	3.51603715987845	0.0118316917509982	3.54277297755692	0.0223038254078003	0.026735817678474	0.0153681091576094	1.96629425355849	-0.535184946290829	0.744462023130351	2.09852759717552	2022	kro	87	67	19.4	5.15	11.7	30.35	22.5	25/05/2022	08:45	-0.481918123	22.24880082
4322	i	IP	3.67595290479743	3.51071855895496	3.75487405404137	0.244155495086402	4772.84	3241.36	5697.24	2455.88	0.244155495086402	0.244155495086402	3.63116048127365	0.0367127948738361	3.48277107783681	0.0378951475600763	3.74634216795585	0.0251144760485627	0.263571090119041	0.0213849470895929	1.22007664297184	-0.907909425788891	0.339719851969914	0.7374949806925	2022	kro	87	67	19.4	5.15	11.7	30.35	22.5	25/05/2022	08:45	-0.481918123	22.24880082
4322	k	FP	3.55629927315098	3.54493826756686	3.56320453958346	0.0182662720165977	3600	3507.1	3657.7	150.6	0.022338248044274	0.244155495086402	3.53380554924684	0.0201183416570863	3.51626209479754	0.0289342589235051	3.54342976179422	0.0179678535517567	0.0271676669966707	0.0121647757426193	1.11807047954258	-0.731735230341072	1.10056427899335	0.991080256976102	2022	kro	87	67	19.4	5.15	11.7	30.35	22.5	25/05/2022	08:45	-0.481918123	22.24880082
4322	k	IP	3.6699370999008	3.64220323650924	3.74121405771856	0.0990108212093261	4676.9	4387.89	5517.05	1129.16	0.244155495086402	0.244155495086402	3.66526224131875	0.00505364219446624	3.63435634807895	0.00776936560392228	3.75998154182767	0.0163191028204248	0.125625193748716	0.0231631919884218	0.925047401885683	-1.14899416940003	-1.15003161115053	1.00997801240356	2022	kro	87	67	19.4	5.15	11.7	30.35	22.5	25/05/2022	08:45	-0.481918123	22.24880082
4422	c	FP	3.54352598034523	3.53047889111788	3.55306347072828	0.0225845796103979	3495.71428571429	3392.28571428571	3573.42857142857	181.142857142857	0.0937733577765862	0.243381982604774	3.53914396590374	0.0146770954727373	3.52557554688677	0.015390511709705	3.54887480995917	0.0144532982972466	0.0232992630724053	0.00274533062174433	0.298561418342336	-0.260326918858822	0.289806567536593	0.318595269839099	2022	kro	91	68.5	18.95	5.6	11.75	29.95	23	25/05/2022	11:34	0.875104342	23.79496976
4422	c	IP	3.62749371103249	3.58501389249159	3.74676320438858	0.161749311896992	4241.3	3847.98571428571	5581.72857142857	1733.74285714286	0.222838292552861	0.243381982604774	3.6536528192089	0.0175383895768882	3.56229002131827	0.0123075103763509	3.73965094444796	0.0112792100276348	0.17736092312968	0.01123708567055	-1.49153421765051	-1.38929360248652	0.630563658554316	1.84634182531184	2022	kro	91	68.5	18.95	5.6	11.75	29.95	23	25/05/2022	11:34	0.875104342	23.79496976
4422	c1	FP	3.54643441623773	3.5330142515027	3.5702161877477	0.0372019362450028	3519.2	3412.2	3723.3	311.1	0.0937733577765862	0.243381982604774	3.52975131231855	0.0108320862674081	3.51704968111802	0.0113542293708021	3.54290342105123	0.0132517367450332	0.0258537399332094	0.00691442627799981	1.54015611649775	1.64123469620333	2.06107072770752	1.40604614045711	2022	kro	91	68.5	18.95	5.6	11.75	29.95	23	25/05/2022	11:34	0.875104342	23.79496976
4422	c1	IP	3.62308071727859	3.54847380722112	3.63925814628988	0.0907843390687576	4198.42	3535.78	4357.8	822.02	0.222838292552861	0.243381982604774	3.60029254722315	0.0256112538887848	3.51537648773092	0.0216051930241714	3.61774273721922	0.0227222008287063	0.102366249488299	0.0120769606414863	0.889771744655407	-0.959008707849533	0.94688931027632	1.53191501011662	2022	kro	91	68.5	18.95	5.6	11.75	29.95	23	25/05/2022	11:34	0.875104342	23.79496976
4422	f	FP	3.55179076508685	3.52793011716921	3.56202562169312	0.0340955045239102	3562.9	3379	3647.9	268.9	0.0937733577765862	0.243381982604774	3.53382411338283	0.0119871862415291	3.5205742108849	0.0108490573818135	3.54459550097669	0.0135186919139982	0.024021290091793	0.00697606362565548	1.49882143665866	1.44411160400943	1.28933485778862	0.678022617581198	2022	kro	91	68.5	18.95	5.6	11.75	29.95	23	25/05/2022	11:34	0.875104342	23.79496976
4422	f	IP	3.73161450692294	3.64967321236148	3.77101815885288	0.121344946491403	5400.39	4463.55	5902.54	1438.99	0.222838292552861	0.243381982604774	3.66960253196861	0.0250197436091166	3.61357384869739	0.0259912320155811	3.75274286916568	0.0166167721796797	0.139169020468294	0.0163122315458199	2.4785215997073	-1.09268152103064	1.09980984812137	1.38890544482273	2022	kro	91	68.5	18.95	5.6	11.75	29.95	23	25/05/2022	11:34	0.875104342	23.79496976
4422	i	FP	3.54924190476783	3.53522116580598	3.62170347494579	0.08648230913981	3542	3429.6	4255.2	825.6	0.0937733577765862	0.243381982604774	3.52863053301708	0.0120383911441369	3.51603715987845	0.0118316917509982	3.54277297755692	0.0223038254078003	0.026735817678474	0.0153681091576094	1.7121367385367	3.88769306936846	3.53887711841882	1.62140852984256	2022	kro	91	68.5	18.95	5.6	11.75	29.95	23	25/05/2022	11:34	0.875104342	23.79496976
4422	i	IP	3.60532088156316	3.56208134656293	3.77131209977398	0.209230753211048	4081.16	3648.3	5909.28	2260.98	0.222838292552861	0.243381982604774	3.63116048127365	0.0367127948738361	3.48277107783681	0.0378951475600763	3.74634216795585	0.0251144760485627	0.263571090119041	0.0213849470895929	-0.703830906889249	-2.54105547609409	0.994244585069207	2.09288718563222	2022	kro	91	68.5	18.95	5.6	11.75	29.95	23	25/05/2022	11:34	0.875104342	23.79496976
5022	a	FP	3.52809031789427	3.51652967998415	3.53585538861775	0.0193257086336051	3373.6	3285	3434.5	149.5	0.0339829725423524	0.240188218597177	3.53217106281691	0.00915063635934208	3.51954501202888	0.00912270489778227	3.54178128307672	0.00927611796540691	0.0222362710478409	0.0043446152591047	-0.445952036819018	-0.669924087785764	-0.638833451781286	-0.330530481750947	2022	ste	85	67.5	18.7	5.4	10.55	28.25	23	26/05/2022	05:45	-1.774304673	24.41152743
5022	a	IP	3.65015980074933	3.60501114124872	3.74206063467258	0.137049493423857	4480.61	4034.5	5521.69	1487.19	0.218344586412246	0.240188218597177	3.62501691623112	0.0265637550997401	3.60182039423462	0.0193558759222561	3.72648977779347	0.014940939956611	0.124669383558844	0.0101213578944632	0.946510929038811	1.22316689065859	1.0421604614119	0.164846428387544	2022	ste	85	67.5	18.7	5.4	10.55	28.25	23	26/05/2022	05:45	-1.774304673	24.41152743
5022	h	FP	3.52449382484332	3.5018724160754	3.53582347663502	0.0339510605596199	3345.8	3180.5	3434.3	253.8	0.0339829725423524	0.240188218597177	3.52565958474396	0.00781742674669478	3.51296411896051	0.00957878376772512	3.53673471250471	0.00976497644622495	0.0237705935441939	0.00772338771177275	-0.149123226658702	1.31813491635386	-0.0933167503993254	-1.1579448032313	2022	ste	85	67.5	18.7	5.4	10.55	28.25	23	26/05/2022	05:45	-1.774304673	24.41152743
5022	h	IP	3.64843502765878	3.52371604826033	3.66014065580969	0.136424607549358	4450.79	3339.79	4572.38	1232.59	0.218344586412246	0.240188218597177	3.6247607174119	0.0432655970920474	3.51031775620788	0.0253658782843823	3.65033016154113	0.020020493912744	0.14001240533325	0.00769325324461349	0.547185566317615	-0.466356386539616	0.490022589418259	0.528201385429532	2022	ste	85	67.5	18.7	5.4	10.55	28.25	23	26/05/2022	05:45	-1.774304673	24.41152743
5122	c	FP	3.52625682027411	3.51057209565288	3.53903733671739	0.0284652410645164	3359.5	3240.3	3459.8	219.5	0.050917607867166	0.302523651419847	3.53914396590374	0.0146770954727373	3.52557554688677	0.015390511709705	3.54887480995917	0.0144532982972466	0.0232992630724053	0.00274533062174433	-0.878044682175954	1.88173255024152	-0.680638636210468	-0.974850707818325	2022	ste	89	67.5	17.45	5.05	11.1	29.25	NA	26/05/2022	08:00	-2.502834488	NA
5122	c	IP	3.63783779764572	3.56004246726022	3.72711322368501	0.167070756424795	4362.62	3631.36	5335.27	1703.91	0.302523651419847	0.302523651419847	3.6536528192089	0.0175383895768882	3.56229002131827	0.0123075103763509	3.73965094444796	0.0112792100276348	0.17736092312968	0.01123708567055	-0.901737385513555	-0.915732691426743	-1.11157791478533	-0.182616466639465	2022	ste	89	67.5	17.45	5.05	11.1	29.25	NA	26/05/2022	08:00	-2.502834488	NA
5122	i	FP	3.51823922339137	3.50397633765923	3.53310156303638	0.0291252253771495	3298	3191.5	3412.9	221.4	0.050917607867166	0.302523651419847	3.52863053301708	0.0120383911441369	3.51603715987845	0.0118316917509982	3.54277297755692	0.0223038254078003	0.026735817678474	0.0153681091576094	-0.863180926860869	0.155478313836184	-0.433621333726702	-1.01936582468826	2022	ste	89	67.5	17.45	5.05	11.1	29.25	NA	26/05/2022	08:00	-2.502834488	NA
5122	i	IP	3.64079171742425	3.47818323997376	3.73177153320082	0.253588293227062	4400.71	3007.41	5392.41	2385	0.302523651419847	0.302523651419847	3.63116048127365	0.0367127948738361	3.48277107783681	0.0378951475600763	3.74634216795585	0.0251144760485627	0.263571090119041	0.0213849470895929	0.262340042039845	-0.466814196460489	-0.580168773055355	-0.121066631440645	2022	ste	89	67.5	17.45	5.05	11.1	29.25	NA	26/05/2022	08:00	-2.502834488	NA
5122	n1	FP	3.5276946376411	3.51159085087315	3.5548939455264	0.043303094653251	3370.7	3247.9	3600.6	352.7	0.050917607867166	0.302523651419847	3.52178555747439	0.00620397256477991	3.50835508499257	0.00581941673152226	3.53514046757345	0.0125032154257457	0.0267853825808794	0.00924354099836175	0.952467165998351	1.78694637426275	1.57987183938872	0.556029243110718	2022	ste	89	67.5	17.45	5.05	11.1	29.25	NA	26/05/2022	08:00	-2.502834488	NA
5122	n1	IP	3.66246208530801	3.6451959589785	3.78070689139361	0.135510932415109	4597.07	4417.86	6038.99	1621.13	0.302523651419847	0.302523651419847	3.64361717482437	0.0340253063597432	3.62804583635365	0.0352114608997883	3.76487368771048	0.0224099675227245	0.13682785135684	0.0441687035590696	0.553849840009968	-0.0298156575949723	0.706525061540904	0.487060808799231	2022	ste	89	67.5	17.45	5.05	11.1	29.25	NA	26/05/2022	08:00	-2.502834488	NA
522	i1	FP	3.51177593156352	3.50041012167424	3.51868343912083	0.018273317446585	3249.2	3165.3	3301.3	136	0.0190758436807048	0.284711103777992	3.53192887662135	0.0219059213923961	3.52019078535996	0.0213257757919353	3.54058039779623	0.0222670323813063	0.0203896124362746	0.00210267799226138	-0.91997705537421	-1.00647602603836	-0.983380196356466	-0.92754720291093	2022	ste	92.5	71.5	19.75	5.3	12.05	30.25	22.5	06/05/2022	08:00	1.683280183	21.49555396
522	i1	IP	3.72423163340423	3.60050938522985	3.78512122545224	0.18461184022239	5316.32	3985.78	6097.23	2111.45	0.19754641490098	0.284711103777992	3.65856367783389	0.0636428798906766	3.57734239972833	0.0250590550144469	3.77947818948544	0.0248037709733925	0.202135789757101	0.0421580329806499	1.03181935957542	-0.415672845617703	0.227507179164576	0.924495576076452	2022	ste	92.5	71.5	19.75	5.3	12.05	30.25	22.5	06/05/2022	08:00	1.683280183	21.49555396
522	m	FP	3.51204206233242	3.50236764032547	3.51948596535495	0.0171183250294839	3251.3	3179.7	3307.5	127.8	0.0190758436807048	0.284711103777992	3.51891767707474	0.00659585934440858	3.50579367032552	0.00560042190559298	3.5286628368155	0.0080158541206991	0.0228691664899734	0.0046316884965244	-1.04241379073033	-1.24162958385584	-1.14484012837132	-0.611744982397804	2022	ste	92.5	71.5	19.75	5.3	12.05	30.25	22.5	06/05/2022	08:00	1.683280183	21.49555396
522	m	IP	3.66851543340682	3.58757481055126	3.69869409189789	0.111119281346631	4666.73	3869.27	4996.88	1127.61	0.19754641490098	0.284711103777992	3.65798398594886	0.0159967753541582	3.58980847323409	0.0231423357222261	3.70950738230661	0.0386074288985074	0.119698909072519	0.0220615564411578	0.658348149848843	-0.388894942601691	-0.280083152834482	-0.0965184633759128	2022	ste	92.5	71.5	19.75	5.3	12.05	30.25	22.5	06/05/2022	08:00	1.683280183	21.49555396
524	a	FP	3.53292106937174	3.52261718011046	3.54131815294138	0.0187009728309134	3411.6	3331.5	3478.1	146.6	0.0320757608104398	0.212691414317836	3.53217106281691	0.00915063635934208	3.51954501202888	0.00912270489778227	3.54178128307672	0.00927611796540691	0.0222362710478409	0.0043446152591047	0.0819622292238251	-0.813719513947483	-0.0499271502445028	0.336760655529884	2024	ste	87	70.5	18.65	4.9	11.05	28.15	20.05	14/05/2024	07:00	-2.748944227	21.39051643
524	a	IP	3.64621478212424	3.61323216843263	3.73312060910012	0.119888440667484	4436.4	4104.91	5409.17	1304.26	0.204124419586262	0.212691414317836	3.62501691623112	0.0265637550997401	3.60182039423462	0.0193558759222561	3.72648977779347	0.014940939956611	0.124669383558844	0.0101213578944632	0.797999598081208	-0.472361805719249	0.443802821369117	0.589576738549367	2024	ste	87	70.5	18.65	4.9	11.05	28.15	20.05	14/05/2024	07:00	-2.748944227	21.39051643
524	h	FP	3.53019933664236	3.52042919478228	3.55250495559272	0.03207576081044	3390.1	3314.7	3577.5	262.8	0.0320757608104398	0.212691414317836	3.52565958474396	0.00781742674669478	3.51296411896051	0.00957878376772512	3.53673471250471	0.00976497644622495	0.0237705935441939	0.00772338771177275	0.580722025994625	1.07532699071763	1.61498014612325	0.779334412675769	2024	ste	87	70.5	18.65	4.9	11.05	28.15	20.05	14/05/2024	07:00	-2.748944227	21.39051643
524	h	IP	3.65388939278226	3.52899618951385	3.66286663815588	0.133870448642029	4507.11	3380.8	4601.4	1220.6	0.204124419586262	0.212691414317836	3.6247607174119	0.0432655970920474	3.51031775620788	0.0253658782843823	3.65033016154113	0.020020493912744	0.14001240533325	0.00769325324461349	0.673252591623411	-0.798356234473515	0.626182184584919	0.736360598145433	2024	ste	87	70.5	18.65	4.9	11.05	28.15	20.05	14/05/2024	07:00	-2.748944227	21.39051643
5622	d	FP	3.54039881588242	3.53086029756949	3.5481850362367	0.0173247386672029	3470.6	3395.2	3533.4	138.2	0.0203091141979481	0.255514149597293	3.5347953070899	0.00507293446595245	3.5237993898932	0.0044634804274143	3.5430458399444	0.00578547175276927	0.0192464500512015	0.00253674495209194	1.10458923333906	-0.757550096793833	0.888293385900649	1.58192867452285	2022	kro	87	67.5	18.65	5.1	11	29.3	19	30/05/2022	11:45	-2.606876222	20.27031482
5622	d	IP	3.64088709702813	3.61109126015926	3.74809605444583	0.137004794286564	4374.24	4084.1	5599.18	1515.08	0.255514149597293	0.255514149597293	3.63611001726132	0.0136697954018968	3.6101834267736	0.0130177777636756	3.74667550193145	0.0160984890922749	0.136492075157856	0.00589415940395515	0.349462418884768	0.0869876590654047	0.0882413564546881	0.0697379692713668	2022	kro	87	67.5	18.65	5.1	11	29.3	19	30/05/2022	11:45	-2.606876222	20.27031482
5622	e	FP	3.53957187403418	3.53015697581761	3.55046609001556	0.020309114197948	3464	3389.66666666667	3552	162.333333333333	0.0203091141979481	0.255514149597293	3.53136641347353	0.00961261833600638	3.51968300350921	0.010277743398447	3.54529258709696	0.0120242255022196	0.0256095835877527	0.0103408283533738	0.853613476976299	-0.512576866056906	0.430256644608364	1.0190926064555	2022	kro	87	67.5	18.65	5.1	11	29.3	19	30/05/2022	11:45	-2.606876222	20.27031482
5622	e	IP	3.65211592133389	3.527911728212	3.78342587780929	0.255514149597293	4559.03333333333	3372.26666666667	6074.16666666667	2701.9	0.255514149597293	0.255514149597293	3.61075418841302	0.0201087649423502	3.52008148567995	0.0123454034267189	3.77155558828656	0.0118036082679267	0.251474102606618	0.00795930634353802	2.05690071167708	0.507587824403215	1.00564922634546	0.634263803409047	2022	kro	87	67.5	18.65	5.1	11	29.3	19	30/05/2022	11:45	-2.606876222	20.27031482
5923	h	FP	3.53093924538889	3.52045696365084	3.53629071642411	0.0158337527732653	3395.8	3314.8	3437.9	123.1	0.0158337527732653	0.129288304037463	3.52565958474396	0.00781742674669478	3.51296411896051	0.00957878376772512	3.53673471250471	0.00976497644622495	0.0237705935441939	0.00772338771177275	0.675370657891022	-1.02763723214755	-0.0454682182845016	0.782233410005025	2023	swie	86.5	65	18.95	5.35	11.25	29.6	24	23/05/2023	18:40	-0.81329627	24.82953366
5923	h	IP	3.52949583227933	3.51365350990133	3.64294181393879	0.129288304037463	3384.55	3263.31	4394.85	1131.54	0.129288304037463	0.129288304037463	3.6247607174119	0.0432655970920474	3.51031775620788	0.0253658782843823	3.65033016154113	0.020020493912744	0.14001240533325	0.00769325324461349	-2.20186225397271	-1.39396182015664	-0.369039227230944	0.131505546784101	2023	swie	86.5	65	18.95	5.35	11.25	29.6	24	23/05/2023	18:40	-0.81329627	24.82953366
622	c1	FP	3.53759101971846	3.52823092878379	3.5448372884525	0.0166063596687065	3448.4	3374.9	3506.4	131.5	0.0281192284703922	0.241418078275165	3.52975131231855	0.0108320862674081	3.51704968111802	0.0113542293708021	3.54290342105123	0.0132517367450332	0.0258537399332094	0.00691442627799981	0.723748611889272	-1.33740384128847	0.145933128500981	0.984764998189125	2022	ste	88.5	66.5	18.45	5.3	12.25	29.65	22	05/05/2022	06:50	-1.227548597	23.96343803
622	c1	IP	3.62020142762152	3.53793031986344	3.63061951150429	0.0926891916408434	4170.66	3451.13	4272.03	820.9	0.231718687195514	0.241418078275165	3.60029254722315	0.0256112538887848	3.51537648773092	0.0216051930241714	3.61774273721922	0.0227222008287063	0.102366249488299	0.0120769606414863	0.777348914067981	-0.801282552351241	0.566704536331609	1.04390792099329	2022	ste	88.5	66.5	18.45	5.3	12.25	29.65	22	05/05/2022	06:50	-1.227548597	23.96343803
622	f	FP	3.54623051922523	3.53679306213915	3.55635015725419	0.0195570951150406	3517.5	3441.9	3600.7	158.8	0.0281192284703922	0.241418078275165	3.53382411338283	0.0119871862415291	3.5205742108849	0.0108490573818135	3.54459550097669	0.0135186919139982	0.024021290091793	0.00697606362565548	1.03497231063412	-0.639930369948849	0.869511366356491	1.49495487796328	2022	ste	88.5	66.5	18.45	5.3	12.25	29.65	22	05/05/2022	06:50	-1.227548597	23.96343803
622	f	IP	3.67371678511693	3.63488139989417	3.76964900705896	0.134767607164792	4719.75	4314.21	5883.79	1569.58	0.231718687195514	0.241418078275165	3.66960253196861	0.0250197436091166	3.61357384869739	0.0259912320155811	3.75274286916568	0.0166167721796797	0.139169020468294	0.0163122315458199	0.164440260163924	-0.269822880526056	1.01741407479564	0.819797660380493	2022	ste	88.5	66.5	18.45	5.3	12.25	29.65	22	05/05/2022	06:50	-1.227548597	23.96343803
623	a	FP	3.52671869246254	3.51132475987484	3.54016206255435	0.0288373026795078	3363	3245.9	3468.7	222.8	0.032828235585872	0.275520058544446	3.53217106281691	0.00915063635934208	3.51954501202888	0.00912270489778227	3.54178128307672	0.00927611796540691	0.0222362710478409	0.0043446152591047	-0.595846030839286	1.51935930755515	-0.174557991652879	-0.901076188054914	2023	ste	90	70	19.7	5.25	11.65	29	22.5	07/05/2023	08:10	0.190847093	21.60076782
623	a	IP	3.63477360657146	3.61542218494468	3.74172082833112	0.126298643386437	4313	4125.1	5517.3	1392.2	0.255460420894882	0.275520058544446	3.62501691623112	0.0265637550997401	3.60182039423462	0.0193558759222561	3.72648977779347	0.014940939956611	0.124669383558844	0.0101213578944632	0.367293340256644	0.160972454939484	1.0194171572793	0.702721528319791	2023	ste	90	70	19.7	5.25	11.65	29	22.5	07/05/2023	08:10	0.190847093	21.60076782
623	h	FP	3.52385817973687	3.50808929861708	3.54029718535771	0.032207886740632	3340.9	3221.8	3469.8	248	0.032828235585872	0.275520058544446	3.52565958474396	0.00781742674669478	3.51296411896051	0.00957878376772512	3.53673471250471	0.00976497644622495	0.0237705935441939	0.00772338771177275	-0.230434523464088	1.0924342414634	0.36482144863538	-0.508918507990714	2023	ste	90	70	19.7	5.25	11.65	29	22.5	07/05/2023	08:10	0.190847093	21.60076782
623	h	IP	3.65891301309825	3.5275285874214	3.66595777658628	0.138429189164879	4559.5	3369.3	4634.1	1264.8	0.255460420894882	0.275520058544446	3.6247607174119	0.0432655970920474	3.51031775620788	0.0253658782843823	3.65033016154113	0.020020493912744	0.14001240533325	0.00769325324461349	0.789363789749394	-0.205792805466189	0.780580894420317	0.678503264131554	2023	ste	90	70	19.7	5.25	11.65	29	22.5	07/05/2023	08:10	0.190847093	21.60076782
623	m	FP	3.52360614041945	3.50746894977184	3.53872932684459	0.0312603770727553	3339.1	3217.3	3457.3	240	0.032828235585872	0.275520058544446	3.51891767707474	0.00659585934440858	3.50579367032552	0.00560042190559298	3.5286628368155	0.0080158541206991	0.0228691664899734	0.0046316884965244	0.710819182140452	1.81169579713286	1.25582250843379	0.299134507105738	2023	ste	90	70	19.7	5.25	11.65	29	22.5	07/05/2023	08:10	0.190847093	21.60076782
623	m	IP	3.63231272180815	3.62681043932782	3.78298900831628	0.156178568988461	4288.6	4234.6	6068.9	1834.3	0.255460420894882	0.275520058544446	3.65798398594886	0.0159967753541582	3.58980847323409	0.0231423357222261	3.70950738230661	0.0386074288985074	0.119698909072519	0.0220615564411578	-1.60477743622522	1.65353972251414	1.90330276079351	1.59888641050996	2023	ste	90	70	19.7	5.25	11.65	29	22.5	07/05/2023	08:10	0.190847093	21.60076782
6422	e	FP	3.54526357079358	3.53153145021535	3.5580616812464	0.0265302310310472	3509.7	3400.5	3614.7	214.2	0.0265302310310473	0.250824795335404	3.53136641347353	0.00961261833600638	3.51968300350921	0.010277743398447	3.54529258709696	0.0120242255022196	0.0256095835877527	0.0103408283533738	1.44572028497068	0.0890303379800454	1.06194732850575	1.1528256978987	2022	swie	94	71.5	18.55	5.65	11.95	29.45	22.5	02/06/2022	07:40	1.30373214	24.2542043
6422	e	IP	3.58942150041239	3.51387502575708	3.76469982109249	0.250824795335404	3885.38	3264.95	5817.15	2552.2	0.250824795335404	0.250824795335404	3.61075418841302	0.0201087649423502	3.52008148567995	0.0123454034267189	3.77155558828656	0.0118036082679267	0.251474102606618	0.00795930634353802	-1.06086515317018	-0.0815783741935596	-0.580819613668964	-0.50273447600996	2022	swie	94	71.5	18.55	5.65	11.95	29.45	22.5	02/06/2022	07:40	1.30373214	24.2542043
6422	l	FP	3.54687084911436	3.53456953914051	3.55663114112751	0.0220616019870037	3522.7	3424.3	3602.8	178.5	0.0265302310310473	0.250824795335404	3.53453893301008	0.0134607251552751	3.52345137667904	0.0123664334779914	3.5433381441733	0.0155029332386897	0.0198867674942607	0.00322937581854592	0.916140546815195	0.673453513912236	0.857450441767503	0.899059739515931	2022	swie	94	71.5	18.55	5.65	11.95	29.45	22.5	02/06/2022	07:40	1.30373214	24.2542043
6422	l	IP	3.62902920225764	3.52093300529844	3.75481526940249	0.233882264104055	4329.74	3319.28	5686.33	2367.05	0.250824795335404	0.250824795335404	3.6265238768279	0.0488184255805314	3.49884882131221	0.0211234180706586	3.74205447497629	0.0141402506056072	0.243205653664073	0.00807561203029226	0.051319259069688	-1.15451182214371	0.902444714887011	1.04548344933353	2022	swie	94	71.5	18.55	5.65	11.95	29.45	22.5	02/06/2022	07:40	1.30373214	24.2542043
6523	a	FP	3.536788525998	3.52226376536586	3.54583499356245	0.0235712281965914	3441.9	3328.7	3514.4	185.7	0.0250792387174137	0.267196206924831	3.53217106281691	0.00915063635934208	3.51954501202888	0.00912270489778227	3.54178128307672	0.00927611796540691	0.0222362710478409	0.0043446152591047	0.504605690769954	0.307267057986995	0.437005059751015	0.298020528718474	2023	swie	89	67.5	20	5.2	11.95	30.45	NA	30/05/2023	10:15	0.54725532	NA
6523	a	IP	3.64364650701639	3.62527921832318	3.73659314450057	0.111313926177392	4402.02	4219.73	5452.63	1232.9	0.267196206924831	0.267196206924831	3.62501691623112	0.0265637550997401	3.60182039423462	0.0193558759222561	3.72648977779347	0.014940939956611	0.124669383558844	0.0101213578944632	0.70131616239212	-1.3195321735197	0.67622028710672	1.21197429570116	2023	swie	89	67.5	20	5.2	11.95	30.45	NA	30/05/2023	10:15	0.54725532	NA
6523	i	FP	3.53720450462499	3.5233838083946	3.54734300408327	0.0239591956886792	3445.7	3337.8	3527	189.2	0.0250792387174137	0.267196206924831	3.52863053301708	0.0120383911441369	3.51603715987845	0.0118316917509982	3.54277297755692	0.0223038254078003	0.026735817678474	0.0153681091576094	0.712219058614571	-0.180674275626154	0.204898776008069	0.620929675211564	2023	swie	89	67.5	20	5.2	11.95	30.45	NA	30/05/2023	10:15	0.54725532	NA
6523	i	IP	3.65893642181777	3.46939693757574	3.73311079062591	0.263713853050169	4564.69	2949.13	5411.09	2461.96	0.267196206924831	0.267196206924831	3.63116048127365	0.0367127948738361	3.48277107783681	0.0378951475600763	3.74634216795585	0.0251144760485627	0.263571090119041	0.0213849470895929	0.756573849514267	0.00667586085343764	-0.526842658566829	-0.352924876195921	2023	swie	89	67.5	20	5.2	11.95	30.45	NA	30/05/2023	10:15	0.54725532	NA
6723	c	FP	3.55753675793601	3.54387827097961	3.56711552641192	0.0232372554323097	3610.3	3498.5	3690.9	192.4	0.0243327273817844	0.258191441497373	3.53914396590374	0.0146770954727373	3.52557554688677	0.015390511709705	3.54887480995917	0.0144532982972466	0.0232992630724053	0.00274533062174433	1.25316293448047	-0.0225865837813895	1.26204524929917	1.18922128374055	2023	swie	89.5	67	19.95	5.35	11.15	30.1	24.5	25/05/2023	10:30	1.157775073	22.95637798
6723	c	IP	3.65651149949397	3.56238076652965	3.74705231939694	0.184671552867299	4563.97	3650.8	5585.63	1934.83	0.250229471064172	0.258191441497373	3.6536528192089	0.0175383895768882	3.56229002131827	0.0123075103763509	3.73965094444796	0.0112792100276348	0.17736092312968	0.01123708567055	0.162995597317282	0.650580582185798	0.656196216832168	0.00737315741336215	2023	swie	89.5	67	19.95	5.35	11.15	30.1	24.5	25/05/2023	10:30	1.157775073	22.95637798
6723	i1	FP	3.5552440611787	3.54278279903013	3.56319991529024	0.0204171162601052	3591.3	3489.7	3657.7	168	0.0243327273817844	0.258191441497373	3.53192887662135	0.0219059213923961	3.52019078535996	0.0213257757919353	3.54058039779623	0.0222670323813063	0.0203896124362746	0.00210267799226138	1.06433252177387	0.0130803784183063	1.0158299097366	1.0593759350465	2023	swie	89.5	67	19.95	5.35	11.15	30.1	24.5	25/05/2023	10:30	1.157775073	22.95637798
6723	i1	IP	3.65429901696721	3.55074476946333	3.80097424052751	0.250229471064172	4605.14	3554.24	6323.97	2769.73	0.250229471064172	0.258191441497373	3.65856367783389	0.0636428798906766	3.57734239972833	0.0250590550144469	3.77947818948544	0.0248037709733925	0.202135789757101	0.0421580329806499	-0.0670092377028051	1.14079519149162	0.866644473742714	-1.06139797568845	2023	swie	89.5	67	19.95	5.35	11.15	30.1	24.5	25/05/2023	10:30	1.157775073	22.95637798
722	a	FP	3.52864281039825	3.5144174910586	3.53910964054253	0.0246921494839296	3377.9	3269.1	3460.3	191.2	0.0265243208836701	0.214430930974151	3.53217106281691	0.00915063635934208	3.51954501202888	0.00912270489778227	3.54178128307672	0.00927611796540691	0.0222362710478409	0.0043446152591047	-0.385574541496802	0.565269486392853	-0.288012996833096	-0.562061474939225	2022	ste	91	68.5	19.1	5.15	11.95	30.2	23	06/05/2022	08:52	0.354553323	23.43631987
722	a	IP	3.6249189698375	3.6088549615241	3.72683570229706	0.117980740772964	4216.22	4063.13	5331.4	1268.27	0.214430930974151	0.214430930974151	3.62501691623112	0.0265637550997401	3.60182039423462	0.0193558759222561	3.72648977779347	0.014940939956611	0.124669383558844	0.0101213578944632	-0.00368721941795216	-0.660844409971787	0.023152793907052	0.363433167154378	2022	ste	91	68.5	19.1	5.15	11.95	30.2	23	06/05/2022	08:52	0.354553323	23.43631987
722	c1	FP	3.52463153724887	3.51258531965886	3.53774235406096	0.0251570344021063	3346.9	3255.3	3449.4	194.1	0.0265243208836701	0.214430930974151	3.52975131231855	0.0108320862674081	3.51704968111802	0.0113542293708021	3.54290342105123	0.0132517367450332	0.0258537399332094	0.00691442627799981	-0.472649030232312	-0.100761148227131	-0.389463440872862	-0.39318929654873	2022	ste	91	68.5	19.1	5.15	11.95	30.2	23	06/05/2022	08:52	0.354553323	23.43631987
722	c1	IP	3.59952102118895	3.51240477132291	3.61308395539878	0.100679184075875	3976.7	3254.54	4102.91	848.37	0.214430930974151	0.214430930974151	3.60029254722315	0.0256112538887848	3.51537648773092	0.0216051930241714	3.61774273721922	0.0227222008287063	0.102366249488299	0.0120769606414863	-0.0301244928325699	-0.139692879898033	-0.205032155800353	-0.137546394734341	2022	ste	91	68.5	19.1	5.15	11.95	30.2	23	06/05/2022	08:52	0.354553323	23.43631987
7324	e	FP	3.5154816263074	3.50091078198973	3.53125530792043	0.0303445259307018	3277.2	3169.1	3398.5	229.4	0.0303445259307016	0.249690886234988	3.53136641347353	0.00961261833600638	3.51968300350921	0.010277743398447	3.54529258709696	0.0120242255022196	0.0256095835877527	0.0103408283533738	-1.65249327611759	0.457888109263923	-1.16741649380557	-1.82649252775797	2024	swie	91	70	18.95	4.95	12.1	30.15	21.5	28/05/2024	07:05	-0.317859006	22.24312391
7324	e	IP	3.58513131937561	3.50756020733968	3.75060166822472	0.243041460885036	3849.93	3217.92	5632.26	2414.34	0.243041460885036	0.249690886234988	3.61075418841302	0.0201087649423502	3.52008148567995	0.0123454034267189	3.77155558828656	0.0118036082679267	0.251474102606618	0.00795930634353802	-1.27421396146734	-1.05946942580345	-1.77521310316447	-1.01424618600656	2024	swie	91	70	18.95	4.95	12.1	30.15	21.5	28/05/2024	07:05	-0.317859006	22.24312391
7523	d	FP	3.54224882959678	3.52816855359494	3.55185924324825	0.0236906896533145	3485.4	3374.2	3563.4	189.2	0.0278313707436921	0.253612852973883	3.5347953070899	0.00507293446595245	3.5237993898932	0.0044634804274143	3.5430458399444	0.00578547175276927	0.0192464500512015	0.00253674495209194	1.46927238207212	1.75194577541115	1.52336813322764	0.978869241793739	2023	swie	89	66	18.6	5	11.05	29.35	NA	25/05/2023	09:45	-1.87535011	NA
7523	d	IP	3.60820624375114	3.58524698321648	3.71437123593637	0.129124252719883	4057.05	3848.16	5180.58	1332.42	0.253612852973883	0.253612852973883	3.63611001726132	0.0136697954018968	3.6101834267736	0.0130177777636756	3.74667550193145	0.0160984890922749	0.136492075157856	0.00589415940395515	-2.04127221291882	-1.2500208991683	-2.00666446459185	-1.91556838730926	2023	swie	89	66	18.6	5	11.05	29.35	NA	25/05/2023	09:45	-1.87535011	NA
7523	e	FP	3.53735173952695	3.52402787250456	3.54938237222237	0.02535449971781	3446.4	3342.2	3543.3	201.1	0.0278313707436921	0.253612852973883	3.53136641347353	0.00961261833600638	3.51968300350921	0.010277743398447	3.54529258709696	0.0120242255022196	0.0256095835877527	0.0103408283533738	0.622653042511497	-0.024667643754038	0.340128777912038	0.422745424448749	2023	swie	89	66	18.6	5	11.05	29.35	NA	25/05/2023	09:45	-1.87535011	NA
7523	e	IP	3.60785211026085	3.50649873830387	3.76011159127775	0.253612852973883	4071.85	3217.55	5765.06	2547.51	0.253612852973883	0.253612852973883	3.61075418841302	0.0201087649423502	3.52008148567995	0.0123454034267189	3.77155558828656	0.0118036082679267	0.251474102606618	0.00795930634353802	-0.144319064869981	0.268710648259112	-0.969533785690972	-1.10022709721131	2023	swie	89	66	18.6	5	11.05	29.35	NA	25/05/2023	09:45	-1.87535011	NA
822	a	FP	3.52646506871866	3.5171000470187	3.53257417378419	0.0154741267654881	3361	3289.3	3408.6	119.3	0.0204449194100813	0.218437380520125	3.53217106281691	0.00915063635934208	3.51954501202888	0.00912270489778227	3.54178128307672	0.00927611796540691	0.0222362710478409	0.0043446152591047	-0.623562545180293	-1.55644260287072	-0.992560608528896	-0.268008780024397	2022	ste	92.5	69.5	19.75	5.25	11.8	30.35	23	07/05/2022	08:00	1.478742267	21.97323293
822	a	IP	3.61604949419087	3.5936281079954	3.71367661457971	0.120048506584315	4142.46	3923.17	5172.39	1249.22	0.218437380520125	0.218437380520125	3.62501691623112	0.0265637550997401	3.60182039423462	0.0193558759222561	3.72648977779347	0.014940939956611	0.124669383558844	0.0101213578944632	-0.337581114062079	-0.456547137519659	-0.857587491213143	-0.423245440926152	2022	ste	92.5	69.5	19.75	5.25	11.8	30.35	23	07/05/2022	08:00	1.478742267	21.97323293
822	h	FP	3.52242912143128	3.51212925437411	3.52798612734688	0.0158568729727656	3329.9	3251.9	3372.8	120.9	0.0204449194100813	0.218437380520125	3.52565958474396	0.00781742674669478	3.51296411896051	0.00957878376772512	3.53673471250471	0.00976497644622495	0.0237705935441939	0.00772338771177275	-0.413238705950981	-1.02464370128219	-0.895914619559746	-0.0871576816687695	2022	ste	92.5	69.5	19.75	5.25	11.8	30.35	23	07/05/2022	08:00	1.478742267	21.97323293
822	h	IP	3.63196367131802	3.49523923405959	3.64200742630112	0.146768192241539	4285.14	3127.83	4385.4	1257.57	0.218437380520125	0.218437380520125	3.6247607174119	0.0432655970920474	3.51031775620788	0.0253658782843823	3.65033016154113	0.020020493912744	0.14001240533325	0.00769325324461349	0.166482248951563	0.878144354993016	-0.41571078497271	-0.594441161439351	2022	ste	92.5	69.5	19.75	5.25	11.8	30.35	23	07/05/2022	08:00	1.478742267	21.97323293
823	f	FP	3.51987785856294	3.51087772968209	3.52414639755158	0.0132686678694898	3310.4	3242.5	3343.1	100.6	0.017259069950132	0.247721351875951	3.53382411338283	0.0119871862415291	3.5205742108849	0.0108490573818135	3.54459550097669	0.0135186919139982	0.024021290091793	0.00697606362565548	-1.1634302278192	-1.5413595401795	-1.51265400197037	-0.8937625511194	2023	ste	89	67	19.2	5.3	11.5	28.8	21	08/05/2023	06:30	-1.304918511	21.18421767
823	f	IP	3.64842237825671	3.59610618139311	3.7249799852814	0.12887380388829	4457.6	3945.6	5308.7	1363.1	0.247721351875951	0.247721351875951	3.66960253196861	0.0250197436091166	3.61357384869739	0.0259912320155811	3.75274286916568	0.0166167721796797	0.139169020468294	0.0163122315458199	-0.846537600176815	-0.631134774606686	-1.6707747800882	-0.67205999676374	2023	ste	89	67	19.2	5.3	11.5	28.8	21	08/05/2023	06:30	-1.304918511	21.18421767
823	l	FP	3.52017944057993	3.51013223587535	3.52630833634971	0.0161761004743658	3312.7	3237	3359.8	122.8	0.017259069950132	0.247721351875951	3.53453893301008	0.0134607251552751	3.52345137667904	0.0123664334779914	3.5433381441733	0.0155029332386897	0.0198867674942607	0.00322937581854592	-1.06676960301202	-1.1490353642289	-1.09848939948286	-1.07703978090373	2023	ste	89	67	19.2	5.3	11.5	28.8	21	08/05/2023	06:30	-1.304918511	21.18421767
823	l	IP	3.57650102665665	3.49677419296467	3.74449554484062	0.247721351875951	3827.3	3138.9	5552.7	2413.8	0.247721351875951	0.247721351875951	3.6265238768279	0.0488184255805314	3.49884882131221	0.0211234180706586	3.74205447497629	0.0141402506056072	0.243205653664073	0.00807561203029226	-1.02467151646933	0.559177210958044	0.172632715814199	-0.0982146137807383	2023	ste	89	67	19.2	5.3	11.5	28.8	21	08/05/2023	06:30	-1.304918511	21.18421767
823	li	FP	3.52199685805005	3.51254450667794	3.52739130582548	0.0148467991475365	3326.6	3255	3368.2	113.2	0.017259069950132	0.247721351875951	3.52199685805005	NA	3.51254450667794	NA	3.52739130582548	NA	0.0148467991475365	NA	NA	NA	NA	NA	2023	ste	89	67	19.2	5.3	11.5	28.8	21	08/05/2023	06:30	-1.304918511	21.18421767
823	li	IP	3.61380735766754	3.51327073911343	3.74302248165189	0.229751742538462	4109.7	3261.2	5534	2272.8	0.247721351875951	0.247721351875951	3.61380735766754	NA	3.51327073911343	NA	3.74302248165189	NA	0.229751742538462	NA	NA	NA	NA	NA	2023	ste	89	67	19.2	5.3	11.5	28.8	21	08/05/2023	06:30	-1.304918511	21.18421767
8722	c1	FP	3.54234220252634	3.53008200753373	3.55414880779629	0.0240668002625584	3486.2	3389.1	3582.2	193.1	0.0249003821513893	0.246893041410363	3.52975131231855	0.0108320862674081	3.51704968111802	0.0113542293708021	3.54290342105123	0.0132517367450332	0.0258537399332094	0.00691442627799981	1.16236982396162	-0.258436434030207	0.848597203629198	1.14779488683131	2022	paw	93	69	19.6	5.55	11.6	29.85	22	18/05/2022	07:45	1.3128793	21.32881072
8722	c1	IP	3.62047888694996	3.54489247386941	3.63286663236733	0.0879741584979201	4173.38	3507.08	4294.09	787.01	0.246893041410363	0.246893041410363	3.60029254722315	0.0256112538887848	3.51537648773092	0.0216051930241714	3.61774273721922	0.0227222008287063	0.102366249488299	0.0120769606414863	0.788182406627367	-1.19169809504386	0.665599924150062	1.36615239241169	2022	paw	93	69	19.6	5.55	11.6	29.85	22	18/05/2022	07:45	1.3128793	21.32881072
8722	f	FP	3.54048732324958	3.52949157648937	3.5537943978918	0.0243028214024334	3471.3	3384.5	3579.3	194.8	0.0249003821513893	0.246893041410363	3.53382411338283	0.0119871862415291	3.5205742108849	0.0108490573818135	3.54459550097669	0.0135186919139982	0.024021290091793	0.00697606362565548	0.555861044659921	0.0403567578720129	0.680457619245387	0.821948422857352	2022	paw	93	69	19.6	5.55	11.6	29.85	22	18/05/2022	07:45	1.3128793	21.32881072
8722	f	IP	3.66862557313467	3.61214726368463	3.75272416461189	0.140576900927264	4666.94	4094.04	5658.85	1564.81	0.246893041410363	0.246893041410363	3.66960253196861	0.0250197436091166	3.61357384869739	0.0259912320155811	3.75274286916568	0.0166167721796797	0.139169020468294	0.0163122315458199	-0.0390475158021788	0.0863082684313082	-0.001125643030014	-0.0548871639443754	2022	paw	93	69	19.6	5.55	11.6	29.85	22	18/05/2022	07:45	1.3128793	21.32881072
8722	j	FP	3.54016187797936	3.5292484256449	3.55214621430817	0.0228977886632681	3468.7	3382.6	3565.8	183.2	0.0249003821513893	0.246893041410363	3.52691918860437	0.0123517085369018	3.51489870070813	0.0136701874840309	3.53921856768951	0.0123358505809542	0.0243198669813777	0.00133515284629913	1.0721342181475	-1.06510525896071	1.04797367103524	1.04970944645326	2022	paw	93	69	19.6	5.55	11.6	29.85	22	18/05/2022	07:45	1.3128793	21.32881072
8722	j	IP	3.58020342753352	3.50795286245739	3.75484590386776	0.246893041410363	3803.71	3220.86	5686.54	2465.68	0.246893041410363	0.246893041410363	3.57389441395512	0.00837603192363684	3.50288626613025	0.00441157929287886	3.75382735210506	0.00122306908744564	0.25094108597481	0.00352731578250019	0.753222246036875	-1.14762749185363	0.832783505981886	1.14847676779287	2022	paw	93	69	19.6	5.55	11.6	29.85	22	18/05/2022	07:45	1.3128793	21.32881072
8723	c1	FP	3.53498440310448	3.52127619700046	3.54969375658027	0.0284175595798132	3427.6	3321.1	3545.8	224.7	0.0291209453456069	0.189248893917551	3.52975131231855	0.0108320862674081	3.51704968111802	0.0113542293708021	3.54290342105123	0.0132517367450332	0.0258537399332094	0.00691442627799981	0.483110146719797	0.370792824093204	0.512410988815426	0.372241544926778	2023	swie	87	68	19.15	5.2	10.65	29.65	23	25/05/2023	05:40	-0.60086401	23.31859302
8723	c1	IP	3.55893964758536	3.48727479694617	3.59172517992234	0.104450382976171	3626.25	3071.01	3905.96	834.95	0.189248893917551	0.189248893917551	3.60029254722315	0.0256112538887848	3.51537648773092	0.0216051930241714	3.61774273721922	0.0227222008287063	0.102366249488299	0.0120769606414863	-1.61463783918453	0.172571025917981	-1.14502804957207	-1.30069149362894	2023	swie	87	68	19.15	5.2	10.65	29.65	23	25/05/2023	05:40	-0.60086401	23.31859302
8723	f1	FP	3.53650443421027	3.52058524215197	3.54970618749757	0.0291209453456072	3439.6	3315.8	3545.8	230	0.0291209453456069	0.189248893917551	3.53418113393933	0.00328564275263592	3.52026918274708	0.000446975496906754	3.54757945277247	0.00300765709181589	0.0273102700253873	0.00256068159490914	0.70710678118648	0.707106781186548	0.707106781186621	0.707106781186547	2023	swie	87	68	19.15	5.2	10.65	29.65	23	25/05/2023	05:40	-0.60086401	23.31859302
8723	f1	IP	3.59338247222636	3.57313886882318	3.67652369086372	0.103384822040541	3920.88	3742.33	4748.47	1006.14	0.189248893917551	0.189248893917551	3.61662999335246	0.0328769596680836	3.55774929750808	0.0217641404729268	3.67441257823632	0.00298556410936499	0.116663280728245	0.0187785763635619	-0.707106781186554	-0.707106781186548	0.707106781186547	0.707106781186547	2023	swie	87	68	19.15	5.2	10.65	29.65	23	25/05/2023	05:40	-0.60086401	23.31859302
9122	i	FP	3.53550138446306	3.5218057636315	3.54535682913262	0.0235510655011206	3431.7	3325.2	3510.5	185.3	0.0235510655011204	0.285147295874026	3.52863053301708	0.0120383911441369	3.51603715987845	0.0118316917509982	3.54277297755692	0.0223038254078003	0.026735817678474	0.0153681091576094	0.570744991063304	-0.20723123090107	0.115847910771121	0.487555277339288	2022	kro	91	70	18.1	5.55	11.2	29.05	23	01/06/2022	07:00	-0.002214347	25.99419378
9122	i	IP	3.62016301527348	3.43101201276599	3.71615930864002	0.285147295874026	4170.3	2697.92	5202.2	2504.28	0.285147295874026	0.285147295874026	3.63116048127365	0.0367127948738361	3.48277107783681	0.0378951475600763	3.74634216795585	0.0251144760485627	0.263571090119041	0.0213849470895929	-0.299554039346832	1.00894361181213	-1.20181122861036	-1.36584941353661	2022	kro	91	70	18.1	5.55	11.2	29.05	23	01/06/2022	07:00	-0.002214347	25.99419378
922	i	FP	3.51898875603314	3.50816708351792	3.53662931325724	0.0284622297393223	3303.66666666667	3222.33333333333	3441	218.666666666667	0.0308124194883383	0.272584162034359	3.52863053301708	0.0120383911441369	3.51603715987845	0.0118316917509982	3.54277297755692	0.0223038254078003	0.026735817678474	0.0153681091576094	-0.80091906538823	0.112337311190525	-0.275453389154061	-0.665169151306175	2022	ste	91	69.5	19.55	5.7	12.25	29.55	23	06/05/2022	10:48	1.377791116	22.40828358
922	i	IP	3.57044039154882	3.4953150822766	3.7444069838963	0.249091901619696	3782.9	3128.36666666667	5551.93333333333	2423.56666666667	0.272584162034359	0.272584162034359	3.63116048127365	0.0367127948738361	3.48277107783681	0.0378951475600763	3.74634216795585	0.0251144760485627	0.263571090119041	0.0213849470895929	-1.65392174399942	-0.6770738519335	-0.0770545264732173	0.331018751672978	2022	ste	91	69.5	19.55	5.7	12.25	29.55	23	06/05/2022	10:48	1.377791116	22.40828358
922	j	FP	3.52488457340187	3.51341928128903	3.53793452953333	0.0245152482442914	3348.8	3261.6	3451	189.4	0.0308124194883383	0.272584162034359	3.52691918860437	0.0123517085369018	3.51489870070813	0.0136701874840309	3.53921856768951	0.0123358505809542	0.0243198669813777	0.00133515284629913	-0.164723381904527	0.146336251654804	-0.104089956971636	-0.108222321078016	2022	ste	91	69.5	19.55	5.7	12.25	29.55	23	06/05/2022	10:48	1.377791116	22.40828358
922	j	IP	3.5643912717585	3.49989554791829	3.75247083822722	0.252575290308926	3667.79	3161.74	5655.79	2494.05	0.272584162034359	0.272584162034359	3.57389441395512	0.00837603192363684	3.50288626613025	0.00441157929287886	3.75382735210506	0.00122306908744564	0.25094108597481	0.00352731578250019	-1.13456375086294	0.463299697243842	-1.1091065024538	-0.677924619144844	2022	ste	91	69.5	19.55	5.7	12.25	29.55	23	06/05/2022	10:48	1.377791116	22.40828358
922	k	FP	3.52758580970471	3.51677153938374	3.53897950300626	0.0222079636225162	3369.7	3286.8	3459.3	172.5	0.0308124194883383	0.272584162034359	3.53380554924684	0.0201183416570863	3.51626209479754	0.0289342589235051	3.54342976179422	0.0179678535517567	0.0271676669966707	0.0121647757426193	-0.309157665584366	-0.407710218346088	-0.247678932552559	0.0176069685261995	2022	ste	91	69.5	19.55	5.7	12.25	29.55	23	06/05/2022	10:48	1.377791116	22.40828358
922	k	IP	3.65990015132641	3.62666689823989	3.76789924431096	0.141232346071075	4570.14	4233.56	5860.25	1626.69	0.272584162034359	0.272584162034359	3.66526224131875	0.00505364219446624	3.63435634807895	0.00776936560392228	3.75998154182767	0.0163191028204248	0.125625193748716	0.0231631919884218	-1.06103475196731	0.673791087608305	0.485180010838967	-0.989713990957069	2022	ste	91	69.5	19.55	5.7	12.25	29.55	23	06/05/2022	10:48	1.377791116	22.40828358
9923	c1	FP	3.53589954090555	3.52470475843287	3.54115065282704	0.0164458943941747	3434.8	3347.4	3476.6	129.2	0.0175574799025444	0.273259925953385	3.52975131231855	0.0108320862674081	3.51704968111802	0.0113542293708021	3.54290342105123	0.0132517367450332	0.0258537399332094	0.00691442627799981	0.567594130550322	-1.36061115713511	-0.132267057360753	0.67420492090244	2023	swie	86	65	19.5	5.4	11.55	30.35	22.5	25/05/2023	07:25	-0.508621241	22.02954577
9923	c1	IP	3.57950332632161	3.49572612852125	3.60914203161843	0.113415903097179	3804.36	3131.36	4065.78	934.42	0.273259925953385	0.273259925953385	3.60029254722315	0.0256112538887848	3.51537648773092	0.0216051930241714	3.61774273721922	0.0227222008287063	0.102366249488299	0.0120769606414863	-0.811722104345836	0.914936624942133	-0.37851551729629	-0.909520187469942	2023	swie	86	65	19.5	5.4	11.55	30.35	22.5	25/05/2023	07:25	-0.508621241	22.02954577
9923	f	FP	3.53706074280111	3.52668591544177	3.54226223833541	0.015576322893638	3444	3362.7	3485.5	122.8	0.0175574799025444	0.273259925953385	3.53382411338283	0.0119871862415291	3.5205742108849	0.0108490573818135	3.54459550097669	0.0135186919139982	0.024021290091793	0.00697606362565548	0.270007435695563	-1.21056338521591	-0.172595296654828	0.563339683972789	2023	swie	86	65	19.5	5.4	11.55	30.35	22.5	25/05/2023	07:25	-0.508621241	22.02954577
9923	f	IP	3.68742498317265	3.6380010320542	3.76898605447464	0.130985022420443	4868.94	4345.27	5875.37	1530.1	0.273259925953385	0.273259925953385	3.66960253196861	0.0250197436091166	3.61357384869739	0.0259912320155811	3.75274286916568	0.0166167721796797	0.139169020468294	0.0163122315458199	0.712335485226594	-0.501709286363539	0.977517482536289	0.939823989188584	2023	swie	86	65	19.5	5.4	11.55	30.35	22.5	25/05/2023	07:25	-0.508621241	22.02954577
p4224	d	FP	3.53244548680059	3.52145810604628	3.54243414904971	0.0209760430034305	3407.6	3322.5	3486.9	164.4	0.0209760430034303	0.250671992419807	3.5347953070899	0.00507293446595245	3.5237993898932	0.0044634804274143	3.5430458399444	0.00578547175276927	0.0192464500512015	0.00253674495209194	-0.463207302417025	0.681815864382702	-0.105728784241805	-0.524542200865233	2024	ste	87	65	18.9	5.1	11.6	30.05	23.5	23/05/2024	05:30	-1.08980231	24.43629564
p4224	d	IP	3.64151191389302	3.61388384533913	3.75155496659689	0.137671121257763	4380.42	4110.44	5643.68	1533.24	0.246748741744524	0.250671992419807	3.63611001726132	0.0136697954018968	3.6101834267736	0.0130177777636756	3.74667550193145	0.0160984890922749	0.136492075157856	0.00589415940395515	0.395170262091054	0.200036344303092	0.3031007840221	0.284258852218099	2024	ste	87	65	18.9	5.1	11.6	30.05	23.5	23/05/2024	05:30	-1.08980231	24.43629564
p4224	e	FP	3.53441823948903	3.52489767441851	3.54106467704837	0.0161670026298589	3423.1	3348.9	3475.9	127	0.0209760430034303	0.250671992419807	3.53136641347353	0.00961261833600638	3.51968300350921	0.010277743398447	3.54529258709696	0.0120242255022196	0.0256095835877527	0.0103408283533738	0.317481242760386	-0.913135837402525	-0.351615997871688	0.507375082947197	2024	ste	87	65	18.9	5.1	11.6	30.05	23.5	23/05/2024	05:30	-1.08980231	24.43629564
p4224	e	IP	3.60565308305243	3.52538135672156	3.77213009846609	0.246748741744524	4033.62	3352.61	5917.48	2564.87	0.246748741744524	0.250671992419807	3.61075418841302	0.0201087649423502	3.52008148567995	0.0123454034267189	3.77155558828656	0.0118036082679267	0.251474102606618	0.00795930634353802	-0.253675716793788	-0.593690035053162	0.0486724200331189	0.429299137373362	2024	ste	87	65	18.9	5.1	11.6	30.05	23.5	23/05/2024	05:30	-1.08980231	24.43629564
p5324	c1	FP	3.52162432512064	3.50736381402262	3.53951768223525	0.032153868212635	3323.8	3216.4	3464.2	247.8	0.0325734178004309	0.247115928798859	3.52975131231855	0.0108320862674081	3.51704968111802	0.0113542293708021	3.54290342105123	0.0132517367450332	0.0258537399332094	0.00691442627799981	-0.750269800044622	0.911157054269453	-0.255493968912467	-0.853062482629163	2024	ste	89	66.5	20.15	5.35	11.15	29.1	23	23/05/2024	05:30	0.112021121	21.14074837
p5324	c1	IP	3.61727317315621	3.51299211483893	3.63053067765751	0.117538562818578	4142.67	3258.34	4271.06	1012.72	0.24106807839475	0.247115928798859	3.60029254722315	0.0256112538887848	3.51537648773092	0.0216051930241714	3.61774273721922	0.0227222008287063	0.102366249488299	0.0120769606414863	0.663014236116208	1.25630229166761	0.562794974601767	-0.110361101116903	2024	ste	89	66.5	20.15	5.35	11.15	29.1	23	23/05/2024	05:30	0.112021121	21.14074837
p5324	f	FP	3.52038176988662	3.50694426443482	3.53229332701274	0.0253490625779117	3314.3	3213.3	3406.4	193.1	0.0325734178004309	0.247115928798859	3.53382411338283	0.0119871862415291	3.5205742108849	0.0108490573818135	3.54459550097669	0.0135186919139982	0.024021290091793	0.00697606362565548	-1.12139272931618	0.190332622718	-0.910012155186326	-1.25632540877921	2024	ste	89	66.5	20.15	5.35	11.15	29.1	23	23/05/2024	05:30	0.112021121	21.14074837
p5324	f	IP	3.66354563098988	3.60961711470635	3.75406019323368	0.144443078527332	4613.5	4070.24	5676.74	1606.5	0.24106807839475	0.247115928798859	3.66960253196861	0.0250197436091166	3.61357384869739	0.0259912320155811	3.75274286916568	0.0166167721796797	0.139169020468294	0.0163122315458199	-0.24208485399982	0.32331922485429	0.0792767725138204	-0.152233414278479	2024	ste	89	66.5	20.15	5.35	11.15	29.1	23	23/05/2024	05:30	0.112021121	21.14074837
