# Supplementary material for: Territorial song frequency does not signal body size in a song-learning passerine
Source: Sci Rep. 2025 Jul 16;15:25774. doi: 10.1038/s41598-025-11589-4 (PMC12267584; doi:10.1038/s41598-025-11589-4)
Supplement: Supplementary file 3 — Supplementary Material 3 [file 41598_2025_11589_MOESM3_ESM.csv]

	id	song_type	df	FMA..Hz._log	MINF...Hz._log	MAXF..Hz._log	Bandwidth_log	FMA..Hz.	MINF...Hz.	MAXF..Hz.	Bandwidth..Hz.	deltaF	deltaF_ID	st_FMA..Hz._log_mean	st_FMA..Hz._log_sd	st_MINF...Hz._log_mean	st_MINF...Hz._log_sd	st_MAXF..Hz._log_mean	st_MAXF..Hz._log_sd	st_Bandwidth_log_mean	st_Bandwidth_log_sd	FMA_zscore	BAND_zscore	MAXF_zscore	MINF_zscore	year	site	WING	TAIL	TARSUS	BEAK_HEIGHT	BEAK_LENGHT	BEAK.HEAD	WEIGHT	date	hour	PC1	SMI
1	1022	e	IP	3.59439088064856	3.49960514730916	3.7679732250336	0.268368077724441	3930.28	3163.21	5862.05	2698.84	0.271226176144318	0.283754846011447	3.61075418841302	0.0201087649423502	3.52008148567995	0.0123454034267189	3.77155558828656	0.0118036082679267	0.251474102606618	0.00795930634353802	-0.813740068640525	2.12254364747994	-0.303497301134551	-1.65862043248196	2022	ste	89	67	18.45	5.3	11.15	29.85	21.5	07/05/2022	09:39	-1.068552165	23.41881444
2	1022	k	FP	3.51753156488483	3.48707647744203	3.52810524279293	0.0410287653508982	3292.6	3091.8	3373.7	281.9	0.0412648460744025	0.283754846011447	3.53380554924684	0.0201183416570863	3.51626209479754	0.0289342589235051	3.54342976179422	0.0179678535517567	0.0271676669966707	0.0121647757426193	-0.808912813958241	1.13944544868716	-0.852885346440816	-1.00868722550229	2022	ste	89	67	18.45	5.3	11.15	29.85	21.5	07/05/2022	09:39	-1.068552165	23.41881444
3	1023	c1	FP	3.50911948963752	3.49491429460454	3.51797040222597	0.0230561076214339	3229.4	3125.5	3295.9	170.4	0.0272769325302518	0.195291665845174	3.52975131231855	0.0108320862674081	3.51704968111802	0.0113542293708021	3.54290342105123	0.0132517367450332	0.0258537399332094	0.00691442627799981	-1.90469519644719	-0.404608017974966	-1.88149065326077	-1.94952786231348	2023	ste	92	68.5	19.8	5.45	7.3	29.65	23	07/05/2023	06:13	1.321854772	21.86647481
4	1023	c1	IP	3.57949993932367	3.49778622560677	3.59549689510174	0.0977106694949745	3797.6	3146.7	3940.1	793.4	0.192419734842944	0.195291665845174	3.60029254722315	0.0256112538887848	3.51537648773092	0.0216051930241714	3.61774273721922	0.0227222008287063	0.102366249488299	0.0120769606414863	-0.811854350816788	-0.385492685745108	-0.979035538202482	-0.814168246702229	2023	ste	92	68.5	19.8	5.45	7.3	29.65	23	07/05/2023	06:13	1.321854772	21.86647481
5	122	c1	FP	3.51728849199162	3.50519356431185	3.52710411718154	0.0219105528696876	3290.8	3200.4	3366	165.6	0.0262144948215206	0.248769868855309	3.52975131231855	0.0108320862674081	3.51704968111802	0.0113542293708021	3.54290342105123	0.0132517367450332	0.0258537399332094	0.00691442627799981	-1.15054662779316	-0.570284056114417	-1.19224401855183	-1.04420268597495	2022	ste	93	70	19.95	5.2	11.85	30.4	20	02/05/2022	06:45	0.812380928	18.73990039
6	122	c1	IP	3.57874603427813	3.49897963704554	3.59355713439444	0.0945774973488987	3791.03	3155.17	3922.51	767.34	0.248769868855309	0.248769868855309	3.60029254722315	0.0256112538887848	3.51537648773092	0.0216051930241714	3.61774273721922	0.0227222008287063	0.102366249488299	0.0120769606414863	-0.841290826235527	-0.644926515090619	-1.06440406046511	-0.758930997146568	2022	ste	93	70	19.95	5.2	11.85	30.4	20	02/05/2022	06:45	0.812380928	18.73990039
7	123	i	FP	3.52069849761955	3.5058840254933	3.53171214889709	0.0258281234037896	3316.7	3205.5	3401.9	196.4	0.0297331894043906	0.257292032893254	3.52863053301708	0.0120383911441369	3.51603715987845	0.0118316917509982	3.54277297755692	0.0223038254078003	0.026735817678474	0.0153681091576094	-0.658894972140037	-0.0590634973616713	-0.495916214263509	-0.85813040086088	2023	ste	87	67	18.8	4.2	11.3	29.5	18.5	05/05/2023	07:10	-4.145908091	19.43467162
8	123	i	IP	3.54537620122527	3.51093750909027	3.76317605838655	0.252238549296287	3544.35	3242.97	5798.82	2555.85	0.252238549296286	0.257292032893254	3.63116048127365	0.0367127948738361	3.48277107783681	0.0378951475600763	3.74634216795585	0.0251144760485627	0.263571090119041	0.0213849470895929	-2.33663169320606	-0.529930739378301	0.670286347927648	0.743272768863307	2023	ste	87	67	18.8	4.2	11.3	29.5	18.5	05/05/2023	07:10	-4.145908091	19.43467162
9	1322	a	FP	3.5370964936163	3.52162371475726	3.55236979051066	0.0307460757534007	3444.3	3323.8	3567.6	243.8	0.0307460757534006	0.185185488237706	3.53217106281691	0.00915063635934208	3.51954501202888	0.00912270489778227	3.54178128307672	0.00927611796540691	0.0222362710478409	0.0043446152591047	0.538261013329875	1.95870156459227	1.14148046342478	0.227860349717252	2022	ste	93	71	19.7	5.5	11.25	29.85	23.5	11/05/2022	05:19	2.097792768	22.56080194
10	1322	a	IP	3.58961328045564	3.57882095013411	3.70680920299496	0.127988252860854	3887.06	3791.61	5091.08	1299.47	0.127988252860854	0.185185488237706	3.62501691623112	0.0265637550997401	3.60182039423462	0.0193558759222561	3.72648977779347	0.014940939956611	0.124669383558844	0.0101213578944632	-1.3327797836768	0.327907513657437	-1.31722467633607	-1.18824093484028	2022	ste	93	71	19.7	5.5	11.25	29.85	23.5	11/05/2022	05:19	2.097792768	22.56080194
11	1323	a	FP	3.52881826739812	3.51572040861452	3.53874669472607	0.0230262861115495	3379.3	3278.9	3457.5	178.6	0.0496379230777224	0.228340010856523	3.53217106281691	0.00915063635934208	3.51954501202888	0.00912270489778227	3.54178128307672	0.00927611796540691	0.0222362710478409	0.0043446152591047	-0.366400246619827	0.181837750086852	-0.327139905073181	-0.419240067196403	2023	ste	86	68	20.05	5.15	11.2	30.8	22.5	07/05/2023	11:38	0.197567674	20.88031349
12	1323	c1	IP	3.64201450863197	3.53773730128421	3.65796095927308	0.12022365798887	4385.6	3449.7	4549.6	1099.9	0.206323118186831	0.228340010856523	3.60029254722315	0.0256112538887848	3.51537648773092	0.0216051930241714	3.61774273721922	0.0227222008287063	0.102366249488299	0.0120769606414863	1.62904797984465	1.4786343212238	1.76999676910927	1.03497402352641	2023	ste	86	68	20.05	5.15	11.2	30.8	22.5	07/05/2023	11:38	0.197567674	20.88031349
13	1422	a	FP	3.53015922019108	3.51819310587094	3.53871338612248	0.0205202802515439	3389.7	3297.6	3457.2	159.6	0.0250265461926018	0.269924841636564	3.53217106281691	0.00915063635934208	3.51954501202888	0.00912270489778227	3.54178128307672	0.00927611796540691	0.0222362710478409	0.0043446152591047	-0.2198582204363	-0.394969564382229	-0.330730696362665	-0.148191372305925	2022	ste	91.5	68	18.95	5	6.1	28.95	23	11/05/2022	06:37	-0.522803275	23.79496976
14	1422	e	IP	3.62195910130697	3.53701090193759	3.7881179475075	0.251107045569915	4187.77	3443.66	6139.55	2695.89	0.251107045569915	0.269924841636564	3.61075418841302	0.0201087649423502	3.52008148567995	0.0123454034267189	3.77155558828656	0.0118036082679267	0.251474102606618	0.00795930634353802	0.557215369818859	-0.0461167117912138	1.4031606984061	1.37131332792243	2022	ste	91.5	68	18.95	5	6.1	28.95	23	11/05/2022	06:37	-0.522803275	23.79496976
15	1622	c1	FP	3.51803669609283	3.50486872275511	3.53343639818265	0.0285676754275376	3296.4	3198	3417.1	219.1	0.0321441326768217	0.311099077073221	3.52975131231855	0.0108320862674081	3.51704968111802	0.0113542293708021	3.54290342105123	0.0132517367450332	0.0258537399332094	0.00691442627799981	-1.08147368258766	0.392503352442032	-0.714398652095509	-1.07281242655079	2022	ste	91	68.5	20	5.45	6.85	30.35	23	11/05/2022	05:37	1.669514035	21.44722517
16	1622	c1	IP	3.57298630534381	3.48822548386782	3.59375580123075	0.105530317362926	3744.17	3078.1	3924.33	846.23	0.311099077073221	0.311099077073221	3.60029254722315	0.0256112538887848	3.51537648773092	0.0216051930241714	3.61774273721922	0.0227222008287063	0.102366249488299	0.0120769606414863	-1.06618137471594	0.261992066427506	-1.05566076848373	-1.25668878925194	2022	ste	91	68.5	20	5.45	6.85	30.35	23	11/05/2022	05:37	1.669514035	21.44722517
17	1722	h	FP	3.5151316967565	3.5040847520313	3.52621795279686	0.0221332007655525	3274.5	3192.2	3359.1	166.9	0.0325693545438726	0.324652470080688	3.52565958474396	0.00781742674669478	3.51296411896051	0.00957878376772512	3.53673471250471	0.00976497644622495	0.0237705935441939	0.00772338771177275	-1.3467203887657	-0.212004477794831	-1.07698771889159	-0.926982709342172	2022	ste	92	70	18.5	5.35	11.4	29.35	22	11/05/2022	10:45	-0.035939619	23.83883924
18	1722	h	IP	3.59664068103519	3.45382661484809	3.60625257319507	0.152425958346974	3950.49	2843.79	4038.89	1195.1	0.324652470080688	0.324652470080688	3.6247607174119	0.0432655970920474	3.51031775620788	0.0253658782843823	3.65033016154113	0.020020493912744	0.14001240533325	0.00769325324461349	-0.649939866006832	1.61356354964859	-2.20162342338648	-2.22705244921755	2022	ste	92	70	18.5	5.35	11.4	29.35	22	11/05/2022	10:45	-0.035939619	23.83883924
19	1823	i	FP	3.51529876180349	3.50340342436407	3.52215286263573	0.0187494382716631	3275.7	3187.2	3327.9	140.7	0.0238343706405484	0.302293357123231	3.52863053301708	0.0120383911441369	3.51603715987845	0.0118316917509982	3.54277297755692	0.0223038254078003	0.026735817678474	0.0153681091576094	-1.10743795030187	-0.519672220239046	-0.924510237332564	-1.06778775007496	2023	ste	83	64	18.7	5.05	11.95	29.25	21.5	05/05/2023	09:10	-3.252739351	22.81947129
20	1823	i	IP	3.65847251664951	3.45376346126948	3.73838125186572	0.284617790596244	4554.9	2843	5475.1	2632.1	0.302293357123231	0.302293357123231	3.63116048127365	0.0367127948738361	3.48277107783681	0.0378951475600763	3.74634216795585	0.0251144760485627	0.263571090119041	0.0213849470895929	0.743937787077198	0.984182957714495	-0.316985155283779	-0.765470474058485	2023	ste	83	64	18.7	5.05	11.95	29.25	21.5	05/05/2023	09:10	-3.252739351	22.81947129
21	1922	e	FP	3.52886441498752	3.52023379195091	3.53644237155797	0.0162085796070635	3379.6	3313.1	3439.1	126	0.0162085796070635	0.250729195121063	3.53136641347353	0.00961261833600638	3.51968300350921	0.010277743398447	3.54529258709696	0.0120242255022196	0.0256095835877527	0.0103408283533738	-0.260282724077362	-0.909115175248222	-0.736032066045253	0.0535904060204593	2022	ste	89	65.5	19.95	5.45	11.15	30.5	21.5	06/05/2022	06:07	0.28654509	20.14539292
22	1922	e	IP	3.60733169186909	3.52385307747957	3.77096298707197	0.247109909592404	4049	3340.89	5901.59	2560.7	0.247109909592404	0.250729195121063	3.61075418841302	0.0201087649423502	3.52008148567995	0.0123454034267189	3.77155558828656	0.0118036082679267	0.251474102606618	0.00795930634353802	-0.170199241661311	-0.548313235582078	-0.0502050899304192	0.305505755401783	2022	ste	89	65.5	19.95	5.45	11.15	30.5	21.5	06/05/2022	06:07	0.28654509	20.14539292
23	1923	i	IP	3.643365941676	3.4378001159257	3.72338974950849	0.285589633582783	4399.2	2740.4	5289.7	2549.3	0.342087242650307	0.342087242650307	3.63116048127365	0.0367127948738361	3.48277107783681	0.0378951475600763	3.74634216795585	0.0251144760485627	0.263571090119041	0.0213849470895929	0.332457946726645	1.0296281478507	-0.913911896986287	-1.186720854954	2023	ste	84.5	63	18.65	5.3	10.95	30.1	21	09/05/2023	09:00	-2.426895856	22.40403217
24	1923	n1	FP	3.51219025499001	3.49988732724908	3.52203198485173	0.0221446576026517	3252.4	3161.6	3326.9	165.3	0.0266263438048346	0.342087242650307	3.52178555747439	0.00620397256477991	3.50835508499257	0.00581941673152226	3.53514046757345	0.0125032154257457	0.0267853825808794	0.00924354099836175	-1.54663844563911	-0.502050564718661	-1.0484089312522	-1.4550870188806	2023	ste	84.5	63	18.65	5.3	10.95	30.1	21	09/05/2023	09:00	-2.426895856	22.40403217
25	222	h	FP	3.51839868646419	3.50722188529164	3.52696003406381	0.0197381487721648	3299.2	3215.4	3364.9	149.5	0.0202495889275252	0.228109340518568	3.52565958474396	0.00781742674669478	3.51296411896051	0.00957878376772512	3.53673471250471	0.00976497644622495	0.0237705935441939	0.00772338771177275	-0.92880925079793	-0.522108292696798	-1.00099355023793	-0.599474192977971	2022	ste	89.5	68	20.45	5.5	7.85	31.2	24.5	05/05/2022	09:40	2.596213774	21.88746641
26	222	h	IP	3.64893790708975	3.51386795340128	3.65991559805941	0.146047644658135	4456.14	3264.94	4570.12	1305.18	0.221463272408937	0.228109340518568	3.6247607174119	0.0432655970920474	3.51031775620788	0.0253658782843823	3.65033016154113	0.020020493912744	0.14001240533325	0.00769325324461349	0.558808644808833	0.784484681966079	0.478781220885726	0.139959561170789	2022	ste	89.5	68	20.45	5.5	7.85	31.2	24.5	05/05/2022	09:40	2.596213774	21.88746641
27	223	i	IP	3.67072837256035	3.50560155414665	3.77068914719497	0.265087593048314	4754.73	3203.39	5898	2694.61	0.265087593048314	0.265087593048314	3.63116048127365	0.0367127948738361	3.48277107783681	0.0378951475600763	3.74634216795585	0.0251144760485627	0.263571090119041	0.0213849470895929	1.0777684298532	0.0709145046242069	0.969440062856339	0.602464372876643	2023	ste	89.5	68	19.7	5.45	12.55	30.5	20	05/05/2023	05:45	0.134443878	19.20068251
28	223	m	FP	3.51923087556489	3.50811001454172	3.52913256571413	0.0210225511724134	3305.5	3222	3381.8	159.8	0.0220466188517729	0.265087593048314	3.51891767707474	0.00659585934440858	3.50579367032552	0.00560042190559298	3.5286628368155	0.0080158541206991	0.0228691664899734	0.0046316884965244	0.0474841068902905	-0.398691604356751	0.0585999809335461	0.413601734877477	2023	ste	89.5	68	19.7	5.45	12.55	30.5	20	05/05/2023	05:45	0.134443878	19.20068251
29	2522	i	FP	3.5255723011443	3.51278404771719	3.53661043941439	0.0238263916971978	3354.15	3256.87	3440.46	183.59	0.0270737912604448	0.328205302398792	3.52863053301708	0.0120383911441369	3.51603715987845	0.0118316917509982	3.54277297755692	0.0223038254078003	0.026735817678474	0.0153681091576094	-0.254039915813095	-0.189315806612137	-0.276299604657772	-0.274949029244351	2022	paw	90.5	69	19	6.05	11.55	30.35	21.5	18/05/2022	10:21	1.420189613	22.13050977
30	2522	i	IP	3.61611428267395	3.42413380007777	3.71250068286256	0.288366882784793	4131.97	2655.5	5158.47	2502.97	0.328205302398792	0.328205302398792	3.63116048127365	0.0367127948738361	3.48277107783681	0.0378951475600763	3.74634216795585	0.0251144760485627	0.263571090119041	0.0213849470895929	-0.409835280898902	1.15949749895896	-1.34748919419396	-1.54735583668264	2022	paw	90.5	69	19	6.05	11.55	30.35	21.5	18/05/2022	10:21	1.420189613	22.13050977
31	2822	l	FP	3.53656650933594	3.52565235502127	3.54707495504269	0.0214226000214127	3440.2	3354.8	3524.4	169.6	0.0235115965747452	0.30513420814211	3.53453893301008	0.0134607251552751	3.52345137667904	0.0123664334779914	3.5433381441733	0.0155029332386897	0.0198867674942607	0.00322937581854592	0.15062905619679	0.475581850316665	0.241038957715354	0.177980041387795	2022	paw	88	64.5	18.65	5.25	11.05	30.2	21.5	18/05/2022	08:32	-1.423519114	22.93746151
32	2822	l	IP	3.67404140156941	3.47883926567352	3.72685261068574	0.248013345012214	4758.94	3011.97	5331.69	2319.72	0.30513420814211	0.30513420814211	3.6265238768279	0.0488184255805314	3.49884882131221	0.0211234180706586	3.74205447497629	0.0141402506056072	0.243205653664073	0.00807561203029226	0.973352257399643	0.595334611185665	-1.07507743070121	-0.947268835552808	2022	paw	88	64.5	18.65	5.25	11.05	30.2	21.5	18/05/2022	08:32	-1.423519114	22.93746151
33	2922	e2	IP	3.61833213880227	3.44481356587921	3.81063001374242	0.365816447863207	4195.163	2801.146	6466.059	3664.913	0.365816447863208	0.365816447863208	3.61833213880227	NA	3.44481356587921	NA	3.81063001374242	NA	0.365816447863207	NA	NA	NA	NA	NA	2022	paw	90	70	19.85	5.75	12.05	31.25	22	18/05/2022	06:14	2.194796629	20.81439385
34	322	i	FP	3.5220640345176	3.50898224686826	3.5298911099337	0.0209088630654349	3327.1	3228.4	3387.6	159.2	0.027763757191023	0.286323172984806	3.52863053301708	0.0120383911441369	3.51603715987845	0.0118316917509982	3.54277297755692	0.0223038254078003	0.026735817678474	0.0153681091576094	-0.545463128823127	-0.379158851182023	-0.577563148369767	-0.596272549915344	2022	ste	92	68	19.4	5.35	12	29.95	24	06/05/2022	06:07	1.152653696	23.73205421
35	322	i	IP	3.64041475307759	3.48585491189131	3.77217808487612	0.286323172984806	4463.47	3061.09	5922.38	2861.29	0.286323172984806	0.286323172984806	3.63116048127365	0.0367127948738361	3.48277107783681	0.0378951475600763	3.74634216795585	0.0251144760485627	0.263571090119041	0.0213849470895929	0.252072113707081	1.0639298180372	1.02872609686591	0.0813780722087281	2022	ste	92	68	19.4	5.35	12	29.95	24	06/05/2022	06:07	1.152653696	23.73205421
36	3222	i	FP	3.5273547501805	3.51619772915916	3.53485699742313	0.0186592682639679	3367.9	3282.5	3426.6	144.1	0.0292549888881979	0.365842632761233	3.52863053301708	0.0120383911441369	3.51603715987845	0.0118316917509982	3.54277297755692	0.0223038254078003	0.026735817678474	0.0153681091576094	-0.105976190780548	-0.525539565842235	-0.354915804309496	0.0135711176471692	2022	paw	88	69	18.75	5.1	11.35	30.4	23	23/05/2022	06:18	-0.294579724	24.28628907
37	3222	i	IP	3.61865118811428	3.42911890830767	3.71799560275337	0.288876694445697	4155.79	2686.11	5224.1	2537.99	0.365842632761233	0.365842632761233	3.63116048127365	0.0367127948738361	3.48277107783681	0.0378951475600763	3.74634216795585	0.0251144760485627	0.263571090119041	0.0213849470895929	-0.340733883169538	1.18333724281092	-1.12869426969784	-1.41580579529546	2022	paw	88	69	18.75	5.1	11.35	30.4	23	23/05/2022	06:18	-0.294579724	24.28628907
38	324	e	FP	3.5275550552935	3.51558943701089	3.56781588134589	0.0522264443349933	3369.5	3278	3792.6	514.6	0.0522264443349933	0.255959785578583	3.53136641347353	0.00961261833600638	3.51968300350921	0.010277743398447	3.54529258709696	0.0120242255022196	0.0256095835877527	0.0103408283533738	-0.396495319672911	2.57395827855092	1.87315966793594	-0.398294288893658	2024	ste	86	67	19.8	5.35	11.2	29.25	NA	13/05/2024	08:15	-0.729017606	NA
39	324	e	IP	3.62995052867581	3.53072470365129	3.77154922258948	0.240824518938185	4285.72	3394.21	5910.43	2516.22	0.240824518938185	0.255959785578583	3.61075418841302	0.0201087649423502	3.52008148567995	0.0123454034267189	3.77155558828656	0.0118036082679267	0.251474102606618	0.00795930634353802	0.954625523637096	-1.33800399290818	-0.000539300944523098	0.862119900295078	2024	ste	86	67	19.8	5.35	11.2	29.25	NA	13/05/2024	08:15	-0.729017606	NA
40	3422	i	FP	3.52775681571976	3.51726935618981	3.53365275897602	0.0163834027862019	3371	3290.6	3417.1	126.5	0.0213384688641978	0.292975573116091	3.52863053301708	0.0120383911441369	3.51603715987845	0.0118316917509982	3.54277297755692	0.0223038254078003	0.026735817678474	0.0153681091576094	-0.0725775800820243	-0.673629708515326	-0.408908266369131	0.104143713113929	2022	paw	90	67	19.75	5.45	11.85	29.65	24	24/05/2022	05:40	0.864800132	22.92859089
41	3422	i	IP	3.63975863349424	3.48095718821827	3.71978088197434	0.23882369375607	4362.77	3051.51	5245.57	2194.06	0.292975573116091	0.292975573116091	3.63116048127365	0.0367127948738361	3.48277107783681	0.0378951475600763	3.74634216795585	0.0251144760485627	0.263571090119041	0.0213849470895929	0.234200426585309	-1.15723439760176	-1.0576086050989	-0.0478660128097801	2022	paw	90	67	19.75	5.45	11.85	29.65	24	24/05/2022	05:40	0.864800132	22.92859089
42	3823	c1	FP	3.53395993746691	3.52072354253235	3.54291769048627	0.0221941479539246	3419.5	3316.9	3490.8	173.9	0.0237992311756732	0.252238725882476	3.52975131231855	0.0108320862674081	3.51704968111802	0.0113542293708021	3.54290342105123	0.0132517367450332	0.0258537399332094	0.00691442627799981	0.388533200757487	-0.529269071958845	0.00107679735275474	0.32356765874212	2023	paw	87	66	21	5.85	11.75	30.65	23	11/05/2023	08:00	1.902710915	19.52339926
43	3823	c1	IP	3.62413323259298	3.52572592751732	3.64481950660988	0.119093579092562	4208.9	3355.6	4413.9	1058.3	0.247236340897507	0.252238725882476	3.60029254722315	0.0256112538887848	3.51537648773092	0.0216051930241714	3.61774273721922	0.0227222008287063	0.102366249488299	0.0120769606414863	0.930867558197511	1.38506120048131	1.19164378463066	0.479025564586064	2023	paw	87	66	21	5.85	11.75	30.65	23	11/05/2023	08:00	1.902710915	19.52339926
44	4022	i	FP	3.55165601143517	3.53852072888337	3.56201564380002	0.023494914916655	3561.7	3455.6	3647.7	192.1	0.0251263565538524	0.260992412656588	3.52863053301708	0.0120383911441369	3.51603715987845	0.0118316917509982	3.54277297755692	0.0223038254078003	0.026735817678474	0.0153681091576094	1.91267073335669	-0.210884938972096	0.862751832534185	1.90028353325077	2022	kro	92	73	19.7	5.4	11.95	30.65	22	25/05/2022	06:10	2.046848149	21.12075076
45	4022	i	IP	3.61289380300483	3.5103723250904	3.77136473774699	0.260992412656588	4187.73	3238.73	5907.15	2668.42	0.260992412656588	0.260992412656588	3.63116048127365	0.0367127948738361	3.48277107783681	0.0378951475600763	3.74634216795585	0.0251144760485627	0.263571090119041	0.0213849470895929	-0.497556188015437	-0.120583766312306	0.996340506676699	0.728358352737386	2022	kro	92	73	19.7	5.4	11.95	30.65	22	25/05/2022	06:10	2.046848149	21.12075076
46	4023	h	FP	3.53982658668824	3.52942918686144	3.54779725182055	0.0183680649591108	3466	3384	3530.2	146.2	0.0227127257752029	0.210004074550719	3.52565958474396	0.00781742674669478	3.51296411896051	0.00957878376772512	3.53673471250471	0.00976497644622495	0.0237705935441939	0.00772338771177275	1.81223341175198	-0.699502444613521	1.13287926261456	1.71891007253013	2023	paw	88	67.5	19.1	5.4	11.85	30.25	22.5	11/05/2023	06:45	-0.058594969	22.92683466
47	4023	h	IP	3.62981021403363	3.52571391225719	3.66255881028281	0.136844898025623	4286.6	3355.2	4597.9	1242.7	0.210004074550719	0.210004074550719	3.6247607174119	0.0432655970920474	3.51031775620788	0.0253658782843823	3.65033016154113	0.020020493912744	0.14001240533325	0.00769325324461349	0.116709278528736	-0.411725339971734	0.61080654628089	0.606963254995474	2023	paw	88	67.5	19.1	5.4	11.85	30.25	22.5	11/05/2023	06:45	-0.058594969	22.92683466
48	4122	e	FP	3.53674592166439	3.52490939986825	3.54687651403267	0.02196711416442	3441.5	3349	3522.8	173.8	0.0219671141644202	0.261074043924516	3.53136641347353	0.00961261833600638	3.51968300350921	0.010277743398447	3.54529258709696	0.0120242255022196	0.0256095835877527	0.0103408283533738	0.559629853471666	-0.352241551533377	0.131727979936424	0.508515941332991	2022	kro	91	68	19.75	5.6	11.75	29.45	24	25/05/2022	11:21	1.356360848	22.92859089
49	4122	e	IP	3.61373574719461	3.52839397008767	3.78598344379277	0.257589473705095	4109.19	3375.97	6109.37	2733.4	0.257589473705095	0.261074043924516	3.61075418841302	0.0201087649423502	3.52008148567995	0.0123454034267189	3.77155558828656	0.0118036082679267	0.251474102606618	0.00795930634353802	0.148271601470174	0.768329655189352	1.2223258497493	0.673326267308021	2022	kro	91	68	19.75	5.6	11.75	29.45	24	25/05/2022	11:21	1.356360848	22.92859089
50	4222	f	FP	3.52874761853135	3.51474524035415	3.54479137374888	0.0300461333947312	3378.85	3271.56	3505.92	234.36	0.041679855053796	0.277626452605785	3.53382411338283	0.0119871862415291	3.5205742108849	0.0108490573818135	3.54459550097669	0.0135186919139982	0.024021290091793	0.00697606362565548	-0.423493449521208	0.863645119402434	0.0144890329205991	-0.537278984303653	2022	kro	91	67.5	19.55	5.45	11.75	30.6	23.5	25/05/2022	09:49	1.365247728	22.89542018
51	4222	i	IP	3.66325542083092	3.46642211563817	3.73102600757482	0.264603891936649	4605.49	2927.07	5383.18	2456.11	0.277626452605785	0.277626452605785	3.63116048127365	0.0367127948738361	3.48277107783681	0.0378951475600763	3.74634216795585	0.0251144760485627	0.263571090119041	0.0213849470895929	0.87421673200206	0.0482957387400247	-0.609853868797057	-0.43142627094186	2022	kro	91	67.5	19.55	5.45	11.75	30.6	23.5	25/05/2022	09:49	1.365247728	22.89542018
52	4322	i	FP	3.55230155234589	3.54086629153919	3.55937732854356	0.0185110370043672	3567	3474.4	3625.6	151.2	0.022338248044274	0.244155495086402	3.52863053301708	0.0120383911441369	3.51603715987845	0.0118316917509982	3.54277297755692	0.0223038254078003	0.026735817678474	0.0153681091576094	1.96629425355849	-0.535184946290829	0.744462023130351	2.09852759717552	2022	kro	87	67	19.4	5.15	11.7	30.35	22.5	25/05/2022	08:45	-0.481918123	22.24880082
53	4322	i	IP	3.67595290479743	3.51071855895496	3.75487405404137	0.244155495086402	4772.84	3241.36	5697.24	2455.88	0.244155495086402	0.244155495086402	3.63116048127365	0.0367127948738361	3.48277107783681	0.0378951475600763	3.74634216795585	0.0251144760485627	0.263571090119041	0.0213849470895929	1.22007664297184	-0.907909425788891	0.339719851969914	0.7374949806925	2022	kro	87	67	19.4	5.15	11.7	30.35	22.5	25/05/2022	08:45	-0.481918123	22.24880082
54	4422	c1	IP	3.62308071727859	3.54847380722112	3.63925814628988	0.0907843390687576	4198.42	3535.78	4357.8	822.02	0.222838292552861	0.243381982604774	3.60029254722315	0.0256112538887848	3.51537648773092	0.0216051930241714	3.61774273721922	0.0227222008287063	0.102366249488299	0.0120769606414863	0.889771744655407	-0.959008707849533	0.94688931027632	1.53191501011662	2022	kro	91	68.5	18.95	5.6	11.75	29.95	23	25/05/2022	11:34	0.875104342	23.79496976
55	4422	f	FP	3.55179076508685	3.52793011716921	3.56202562169312	0.0340955045239102	3562.9	3379	3647.9	268.9	0.0937733577765862	0.243381982604774	3.53382411338283	0.0119871862415291	3.5205742108849	0.0108490573818135	3.54459550097669	0.0135186919139982	0.024021290091793	0.00697606362565548	1.49882143665866	1.44411160400943	1.28933485778862	0.678022617581198	2022	kro	91	68.5	18.95	5.6	11.75	29.95	23	25/05/2022	11:34	0.875104342	23.79496976
56	5022	h	FP	3.52449382484332	3.5018724160754	3.53582347663502	0.0339510605596199	3345.8	3180.5	3434.3	253.8	0.0339829725423524	0.240188218597177	3.52565958474396	0.00781742674669478	3.51296411896051	0.00957878376772512	3.53673471250471	0.00976497644622495	0.0237705935441939	0.00772338771177275	-0.149123226658702	1.31813491635386	-0.0933167503993254	-1.1579448032313	2022	ste	85	67.5	18.7	5.4	10.55	28.25	23	26/05/2022	05:45	-1.774304673	24.41152743
57	5022	h	IP	3.64843502765878	3.52371604826033	3.66014065580969	0.136424607549358	4450.79	3339.79	4572.38	1232.59	0.218344586412246	0.240188218597177	3.6247607174119	0.0432655970920474	3.51031775620788	0.0253658782843823	3.65033016154113	0.020020493912744	0.14001240533325	0.00769325324461349	0.547185566317615	-0.466356386539616	0.490022589418259	0.528201385429532	2022	ste	85	67.5	18.7	5.4	10.55	28.25	23	26/05/2022	05:45	-1.774304673	24.41152743
58	5122	i	FP	3.51823922339137	3.50397633765923	3.53310156303638	0.0291252253771495	3298	3191.5	3412.9	221.4	0.050917607867166	0.302523651419847	3.52863053301708	0.0120383911441369	3.51603715987845	0.0118316917509982	3.54277297755692	0.0223038254078003	0.026735817678474	0.0153681091576094	-0.863180926860869	0.155478313836184	-0.433621333726702	-1.01936582468826	2022	ste	89	67.5	17.45	5.05	11.1	29.25	NA	26/05/2022	08:00	-2.502834488	NA
59	5122	i	IP	3.64079171742425	3.47818323997376	3.73177153320082	0.253588293227062	4400.71	3007.41	5392.41	2385	0.302523651419847	0.302523651419847	3.63116048127365	0.0367127948738361	3.48277107783681	0.0378951475600763	3.74634216795585	0.0251144760485627	0.263571090119041	0.0213849470895929	0.262340042039845	-0.466814196460489	-0.580168773055355	-0.121066631440645	2022	ste	89	67.5	17.45	5.05	11.1	29.25	NA	26/05/2022	08:00	-2.502834488	NA
60	522	i1	FP	3.51177593156352	3.50041012167424	3.51868343912083	0.018273317446585	3249.2	3165.3	3301.3	136	0.0190758436807048	0.284711103777992	3.53192887662135	0.0219059213923961	3.52019078535996	0.0213257757919353	3.54058039779623	0.0222670323813063	0.0203896124362746	0.00210267799226138	-0.91997705537421	-1.00647602603836	-0.983380196356466	-0.92754720291093	2022	ste	92.5	71.5	19.75	5.3	12.05	30.25	22.5	06/05/2022	08:00	1.683280183	21.49555396
61	522	m	IP	3.66851543340682	3.58757481055126	3.69869409189789	0.111119281346631	4666.73	3869.27	4996.88	1127.61	0.19754641490098	0.284711103777992	3.65798398594886	0.0159967753541582	3.58980847323409	0.0231423357222261	3.70950738230661	0.0386074288985074	0.119698909072519	0.0220615564411578	0.658348149848843	-0.388894942601691	-0.280083152834482	-0.0965184633759128	2022	ste	92.5	71.5	19.75	5.3	12.05	30.25	22.5	06/05/2022	08:00	1.683280183	21.49555396
62	524	h	FP	3.53019933664236	3.52042919478228	3.55250495559272	0.03207576081044	3390.1	3314.7	3577.5	262.8	0.0320757608104398	0.212691414317836	3.52565958474396	0.00781742674669478	3.51296411896051	0.00957878376772512	3.53673471250471	0.00976497644622495	0.0237705935441939	0.00772338771177275	0.580722025994625	1.07532699071763	1.61498014612325	0.779334412675769	2024	ste	87	70.5	18.65	4.9	11.05	28.15	20.05	14/05/2024	07:00	-2.748944227	21.39051643
63	524	h	IP	3.65388939278226	3.52899618951385	3.66286663815588	0.133870448642029	4507.11	3380.8	4601.4	1220.6	0.204124419586262	0.212691414317836	3.6247607174119	0.0432655970920474	3.51031775620788	0.0253658782843823	3.65033016154113	0.020020493912744	0.14001240533325	0.00769325324461349	0.673252591623411	-0.798356234473515	0.626182184584919	0.736360598145433	2024	ste	87	70.5	18.65	4.9	11.05	28.15	20.05	14/05/2024	07:00	-2.748944227	21.39051643
64	5622	e	FP	3.53957187403418	3.53015697581761	3.55046609001556	0.020309114197948	3464	3389.66666666667	3552	162.333333333333	0.0203091141979481	0.255514149597293	3.53136641347353	0.00961261833600638	3.51968300350921	0.010277743398447	3.54529258709696	0.0120242255022196	0.0256095835877527	0.0103408283533738	0.853613476976299	-0.512576866056906	0.430256644608364	1.0190926064555	2022	kro	87	67.5	18.65	5.1	11	29.3	19	30/05/2022	11:45	-2.606876222	20.27031482
65	5622	e	IP	3.65211592133389	3.527911728212	3.78342587780929	0.255514149597293	4559.03333333333	3372.26666666667	6074.16666666667	2701.9	0.255514149597293	0.255514149597293	3.61075418841302	0.0201087649423502	3.52008148567995	0.0123454034267189	3.77155558828656	0.0118036082679267	0.251474102606618	0.00795930634353802	2.05690071167708	0.507587824403215	1.00564922634546	0.634263803409047	2022	kro	87	67.5	18.65	5.1	11	29.3	19	30/05/2022	11:45	-2.606876222	20.27031482
66	5923	h	FP	3.53093924538889	3.52045696365084	3.53629071642411	0.0158337527732653	3395.8	3314.8	3437.9	123.1	0.0158337527732653	0.129288304037463	3.52565958474396	0.00781742674669478	3.51296411896051	0.00957878376772512	3.53673471250471	0.00976497644622495	0.0237705935441939	0.00772338771177275	0.675370657891022	-1.02763723214755	-0.0454682182845016	0.782233410005025	2023	swie	86.5	65	18.95	5.35	11.25	29.6	24	23/05/2023	18:40	-0.81329627	24.82953366
67	5923	h	IP	3.52949583227933	3.51365350990133	3.64294181393879	0.129288304037463	3384.55	3263.31	4394.85	1131.54	0.129288304037463	0.129288304037463	3.6247607174119	0.0432655970920474	3.51031775620788	0.0253658782843823	3.65033016154113	0.020020493912744	0.14001240533325	0.00769325324461349	-2.20186225397271	-1.39396182015664	-0.369039227230944	0.131505546784101	2023	swie	86.5	65	18.95	5.35	11.25	29.6	24	23/05/2023	18:40	-0.81329627	24.82953366
68	622	c1	FP	3.53759101971846	3.52823092878379	3.5448372884525	0.0166063596687065	3448.4	3374.9	3506.4	131.5	0.0281192284703922	0.241418078275165	3.52975131231855	0.0108320862674081	3.51704968111802	0.0113542293708021	3.54290342105123	0.0132517367450332	0.0258537399332094	0.00691442627799981	0.723748611889272	-1.33740384128847	0.145933128500981	0.984764998189125	2022	ste	88.5	66.5	18.45	5.3	12.25	29.65	22	05/05/2022	06:50	-1.227548597	23.96343803
69	622	c1	IP	3.62020142762152	3.53793031986344	3.63061951150429	0.0926891916408434	4170.66	3451.13	4272.03	820.9	0.231718687195514	0.241418078275165	3.60029254722315	0.0256112538887848	3.51537648773092	0.0216051930241714	3.61774273721922	0.0227222008287063	0.102366249488299	0.0120769606414863	0.777348914067981	-0.801282552351241	0.566704536331609	1.04390792099329	2022	ste	88.5	66.5	18.45	5.3	12.25	29.65	22	05/05/2022	06:50	-1.227548597	23.96343803
70	623	h	IP	3.65891301309825	3.5275285874214	3.66595777658628	0.138429189164879	4559.5	3369.3	4634.1	1264.8	0.255460420894882	0.275520058544446	3.6247607174119	0.0432655970920474	3.51031775620788	0.0253658782843823	3.65033016154113	0.020020493912744	0.14001240533325	0.00769325324461349	0.789363789749394	-0.205792805466189	0.780580894420317	0.678503264131554	2023	ste	90	70	19.7	5.25	11.65	29	22.5	07/05/2023	08:10	0.190847093	21.60076782
71	623	m	FP	3.52360614041945	3.50746894977184	3.53872932684459	0.0312603770727553	3339.1	3217.3	3457.3	240	0.032828235585872	0.275520058544446	3.51891767707474	0.00659585934440858	3.50579367032552	0.00560042190559298	3.5286628368155	0.0080158541206991	0.0228691664899734	0.0046316884965244	0.710819182140452	1.81169579713286	1.25582250843379	0.299134507105738	2023	ste	90	70	19.7	5.25	11.65	29	22.5	07/05/2023	08:10	0.190847093	21.60076782
72	6422	e	FP	3.54526357079358	3.53153145021535	3.5580616812464	0.0265302310310472	3509.7	3400.5	3614.7	214.2	0.0265302310310473	0.250824795335404	3.53136641347353	0.00961261833600638	3.51968300350921	0.010277743398447	3.54529258709696	0.0120242255022196	0.0256095835877527	0.0103408283533738	1.44572028497068	0.0890303379800454	1.06194732850575	1.1528256978987	2022	swie	94	71.5	18.55	5.65	11.95	29.45	22.5	02/06/2022	07:40	1.30373214	24.2542043
73	6422	e	IP	3.58942150041239	3.51387502575708	3.76469982109249	0.250824795335404	3885.38	3264.95	5817.15	2552.2	0.250824795335404	0.250824795335404	3.61075418841302	0.0201087649423502	3.52008148567995	0.0123454034267189	3.77155558828656	0.0118036082679267	0.251474102606618	0.00795930634353802	-1.06086515317018	-0.0815783741935596	-0.580819613668964	-0.50273447600996	2022	swie	94	71.5	18.55	5.65	11.95	29.45	22.5	02/06/2022	07:40	1.30373214	24.2542043
74	6523	a	FP	3.536788525998	3.52226376536586	3.54583499356245	0.0235712281965914	3441.9	3328.7	3514.4	185.7	0.0250792387174137	0.267196206924831	3.53217106281691	0.00915063635934208	3.51954501202888	0.00912270489778227	3.54178128307672	0.00927611796540691	0.0222362710478409	0.0043446152591047	0.504605690769954	0.307267057986995	0.437005059751015	0.298020528718474	2023	swie	89	67.5	20	5.2	11.95	30.45	NA	30/05/2023	10:15	0.54725532	NA
75	6523	i	IP	3.65893642181777	3.46939693757574	3.73311079062591	0.263713853050169	4564.69	2949.13	5411.09	2461.96	0.267196206924831	0.267196206924831	3.63116048127365	0.0367127948738361	3.48277107783681	0.0378951475600763	3.74634216795585	0.0251144760485627	0.263571090119041	0.0213849470895929	0.756573849514267	0.00667586085343764	-0.526842658566829	-0.352924876195921	2023	swie	89	67.5	20	5.2	11.95	30.45	NA	30/05/2023	10:15	0.54725532	NA
76	6723	i1	FP	3.5552440611787	3.54278279903013	3.56319991529024	0.0204171162601052	3591.3	3489.7	3657.7	168	0.0243327273817844	0.258191441497373	3.53192887662135	0.0219059213923961	3.52019078535996	0.0213257757919353	3.54058039779623	0.0222670323813063	0.0203896124362746	0.00210267799226138	1.06433252177387	0.0130803784183063	1.0158299097366	1.0593759350465	2023	swie	89.5	67	19.95	5.35	11.15	30.1	24.5	25/05/2023	10:30	1.157775073	22.95637798
77	6723	i1	IP	3.65429901696721	3.55074476946333	3.80097424052751	0.250229471064172	4605.14	3554.24	6323.97	2769.73	0.250229471064172	0.258191441497373	3.65856367783389	0.0636428798906766	3.57734239972833	0.0250590550144469	3.77947818948544	0.0248037709733925	0.202135789757101	0.0421580329806499	-0.0670092377028051	1.14079519149162	0.866644473742714	-1.06139797568845	2023	swie	89.5	67	19.95	5.35	11.15	30.1	24.5	25/05/2023	10:30	1.157775073	22.95637798
78	722	c1	FP	3.52463153724887	3.51258531965886	3.53774235406096	0.0251570344021063	3346.9	3255.3	3449.4	194.1	0.0265243208836701	0.214430930974151	3.52975131231855	0.0108320862674081	3.51704968111802	0.0113542293708021	3.54290342105123	0.0132517367450332	0.0258537399332094	0.00691442627799981	-0.472649030232312	-0.100761148227131	-0.389463440872862	-0.39318929654873	2022	ste	91	68.5	19.1	5.15	11.95	30.2	23	06/05/2022	08:52	0.354553323	23.43631987
79	722	c1	IP	3.59952102118895	3.51240477132291	3.61308395539878	0.100679184075875	3976.7	3254.54	4102.91	848.37	0.214430930974151	0.214430930974151	3.60029254722315	0.0256112538887848	3.51537648773092	0.0216051930241714	3.61774273721922	0.0227222008287063	0.102366249488299	0.0120769606414863	-0.0301244928325699	-0.139692879898033	-0.205032155800353	-0.137546394734341	2022	ste	91	68.5	19.1	5.15	11.95	30.2	23	06/05/2022	08:52	0.354553323	23.43631987
80	7324	e	FP	3.5154816263074	3.50091078198973	3.53125530792043	0.0303445259307018	3277.2	3169.1	3398.5	229.4	0.0303445259307016	0.249690886234988	3.53136641347353	0.00961261833600638	3.51968300350921	0.010277743398447	3.54529258709696	0.0120242255022196	0.0256095835877527	0.0103408283533738	-1.65249327611759	0.457888109263923	-1.16741649380557	-1.82649252775797	2024	swie	91	70	18.95	4.95	12.1	30.15	21.5	28/05/2024	07:05	-0.317859006	22.24312391
81	7324	e	IP	3.58513131937561	3.50756020733968	3.75060166822472	0.243041460885036	3849.93	3217.92	5632.26	2414.34	0.243041460885036	0.249690886234988	3.61075418841302	0.0201087649423502	3.52008148567995	0.0123454034267189	3.77155558828656	0.0118036082679267	0.251474102606618	0.00795930634353802	-1.27421396146734	-1.05946942580345	-1.77521310316447	-1.01424618600656	2024	swie	91	70	18.95	4.95	12.1	30.15	21.5	28/05/2024	07:05	-0.317859006	22.24312391
82	7523	e	FP	3.53735173952695	3.52402787250456	3.54938237222237	0.02535449971781	3446.4	3342.2	3543.3	201.1	0.0278313707436921	0.253612852973883	3.53136641347353	0.00961261833600638	3.51968300350921	0.010277743398447	3.54529258709696	0.0120242255022196	0.0256095835877527	0.0103408283533738	0.622653042511497	-0.024667643754038	0.340128777912038	0.422745424448749	2023	swie	89	66	18.6	5	11.05	29.35	NA	25/05/2023	09:45	-1.87535011	NA
83	7523	e	IP	3.60785211026085	3.50649873830387	3.76011159127775	0.253612852973883	4071.85	3217.55	5765.06	2547.51	0.253612852973883	0.253612852973883	3.61075418841302	0.0201087649423502	3.52008148567995	0.0123454034267189	3.77155558828656	0.0118036082679267	0.251474102606618	0.00795930634353802	-0.144319064869981	0.268710648259112	-0.969533785690972	-1.10022709721131	2023	swie	89	66	18.6	5	11.05	29.35	NA	25/05/2023	09:45	-1.87535011	NA
84	822	h	FP	3.52242912143128	3.51212925437411	3.52798612734688	0.0158568729727656	3329.9	3251.9	3372.8	120.9	0.0204449194100813	0.218437380520125	3.52565958474396	0.00781742674669478	3.51296411896051	0.00957878376772512	3.53673471250471	0.00976497644622495	0.0237705935441939	0.00772338771177275	-0.413238705950981	-1.02464370128219	-0.895914619559746	-0.0871576816687695	2022	ste	92.5	69.5	19.75	5.25	11.8	30.35	23	07/05/2022	08:00	1.478742267	21.97323293
85	822	h	IP	3.63196367131802	3.49523923405959	3.64200742630112	0.146768192241539	4285.14	3127.83	4385.4	1257.57	0.218437380520125	0.218437380520125	3.6247607174119	0.0432655970920474	3.51031775620788	0.0253658782843823	3.65033016154113	0.020020493912744	0.14001240533325	0.00769325324461349	0.166482248951563	0.878144354993016	-0.41571078497271	-0.594441161439351	2022	ste	92.5	69.5	19.75	5.25	11.8	30.35	23	07/05/2022	08:00	1.478742267	21.97323293
86	823	l	FP	3.52017944057993	3.51013223587535	3.52630833634971	0.0161761004743658	3312.7	3237	3359.8	122.8	0.017259069950132	0.247721351875951	3.53453893301008	0.0134607251552751	3.52345137667904	0.0123664334779914	3.5433381441733	0.0155029332386897	0.0198867674942607	0.00322937581854592	-1.06676960301202	-1.1490353642289	-1.09848939948286	-1.07703978090373	2023	ste	89	67	19.2	5.3	11.5	28.8	21	08/05/2023	06:30	-1.304918511	21.18421767
87	823	l	IP	3.57650102665665	3.49677419296467	3.74449554484062	0.247721351875951	3827.3	3138.9	5552.7	2413.8	0.247721351875951	0.247721351875951	3.6265238768279	0.0488184255805314	3.49884882131221	0.0211234180706586	3.74205447497629	0.0141402506056072	0.243205653664073	0.00807561203029226	-1.02467151646933	0.559177210958044	0.172632715814199	-0.0982146137807383	2023	ste	89	67	19.2	5.3	11.5	28.8	21	08/05/2023	06:30	-1.304918511	21.18421767
88	8722	j	FP	3.54016187797936	3.5292484256449	3.55214621430817	0.0228977886632681	3468.7	3382.6	3565.8	183.2	0.0249003821513893	0.246893041410363	3.52691918860437	0.0123517085369018	3.51489870070813	0.0136701874840309	3.53921856768951	0.0123358505809542	0.0243198669813777	0.00133515284629913	1.0721342181475	-1.06510525896071	1.04797367103524	1.04970944645326	2022	paw	93	69	19.6	5.55	11.6	29.85	22	18/05/2022	07:45	1.3128793	21.32881072
89	8722	j	IP	3.58020342753352	3.50795286245739	3.75484590386776	0.246893041410363	3803.71	3220.86	5686.54	2465.68	0.246893041410363	0.246893041410363	3.57389441395512	0.00837603192363684	3.50288626613025	0.00441157929287886	3.75382735210506	0.00122306908744564	0.25094108597481	0.00352731578250019	0.753222246036875	-1.14762749185363	0.832783505981886	1.14847676779287	2022	paw	93	69	19.6	5.55	11.6	29.85	22	18/05/2022	07:45	1.3128793	21.32881072
90	8723	c1	IP	3.55893964758536	3.48727479694617	3.59172517992234	0.104450382976171	3626.25	3071.01	3905.96	834.95	0.189248893917551	0.189248893917551	3.60029254722315	0.0256112538887848	3.51537648773092	0.0216051930241714	3.61774273721922	0.0227222008287063	0.102366249488299	0.0120769606414863	-1.61463783918453	0.172571025917981	-1.14502804957207	-1.30069149362894	2023	swie	87	68	19.15	5.2	10.65	29.65	23	25/05/2023	05:40	-0.60086401	23.31859302
91	8723	f1	FP	3.53650443421027	3.52058524215197	3.54970618749757	0.0291209453456072	3439.6	3315.8	3545.8	230	0.0291209453456069	0.189248893917551	3.53418113393933	0.00328564275263592	3.52026918274708	0.000446975496906754	3.54757945277247	0.00300765709181589	0.0273102700253873	0.00256068159490914	0.70710678118648	0.707106781186548	0.707106781186621	0.707106781186547	2023	swie	87	68	19.15	5.2	10.65	29.65	23	25/05/2023	05:40	-0.60086401	23.31859302
92	9122	i	FP	3.53550138446306	3.5218057636315	3.54535682913262	0.0235510655011206	3431.7	3325.2	3510.5	185.3	0.0235510655011204	0.285147295874026	3.52863053301708	0.0120383911441369	3.51603715987845	0.0118316917509982	3.54277297755692	0.0223038254078003	0.026735817678474	0.0153681091576094	0.570744991063304	-0.20723123090107	0.115847910771121	0.487555277339288	2022	kro	91	70	18.1	5.55	11.2	29.05	23	01/06/2022	07:00	-0.002214347	25.99419378
93	9122	i	IP	3.62016301527348	3.43101201276599	3.71615930864002	0.285147295874026	4170.3	2697.92	5202.2	2504.28	0.285147295874026	0.285147295874026	3.63116048127365	0.0367127948738361	3.48277107783681	0.0378951475600763	3.74634216795585	0.0251144760485627	0.263571090119041	0.0213849470895929	-0.299554039346832	1.00894361181213	-1.20181122861036	-1.36584941353661	2022	kro	91	70	18.1	5.55	11.2	29.05	23	01/06/2022	07:00	-0.002214347	25.99419378
94	922	i	FP	3.51898875603314	3.50816708351792	3.53662931325724	0.0284622297393223	3303.66666666667	3222.33333333333	3441	218.666666666667	0.0308124194883383	0.272584162034359	3.52863053301708	0.0120383911441369	3.51603715987845	0.0118316917509982	3.54277297755692	0.0223038254078003	0.026735817678474	0.0153681091576094	-0.80091906538823	0.112337311190525	-0.275453389154061	-0.665169151306175	2022	ste	91	69.5	19.55	5.7	12.25	29.55	23	06/05/2022	10:48	1.377791116	22.40828358
95	922	i	IP	3.57044039154882	3.4953150822766	3.7444069838963	0.249091901619696	3782.9	3128.36666666667	5551.93333333333	2423.56666666667	0.272584162034359	0.272584162034359	3.63116048127365	0.0367127948738361	3.48277107783681	0.0378951475600763	3.74634216795585	0.0251144760485627	0.263571090119041	0.0213849470895929	-1.65392174399942	-0.6770738519335	-0.0770545264732173	0.331018751672978	2022	ste	91	69.5	19.55	5.7	12.25	29.55	23	06/05/2022	10:48	1.377791116	22.40828358
96	9923	c1	FP	3.53589954090555	3.52470475843287	3.54115065282704	0.0164458943941747	3434.8	3347.4	3476.6	129.2	0.0175574799025444	0.273259925953385	3.52975131231855	0.0108320862674081	3.51704968111802	0.0113542293708021	3.54290342105123	0.0132517367450332	0.0258537399332094	0.00691442627799981	0.567594130550322	-1.36061115713511	-0.132267057360753	0.67420492090244	2023	swie	86	65	19.5	5.4	11.55	30.35	22.5	25/05/2023	07:25	-0.508621241	22.02954577
97	9923	c1	IP	3.57950332632161	3.49572612852125	3.60914203161843	0.113415903097179	3804.36	3131.36	4065.78	934.42	0.273259925953385	0.273259925953385	3.60029254722315	0.0256112538887848	3.51537648773092	0.0216051930241714	3.61774273721922	0.0227222008287063	0.102366249488299	0.0120769606414863	-0.811722104345836	0.914936624942133	-0.37851551729629	-0.909520187469942	2023	swie	86	65	19.5	5.4	11.55	30.35	22.5	25/05/2023	07:25	-0.508621241	22.02954577
98	p4224	d	FP	3.53244548680059	3.52145810604628	3.54243414904971	0.0209760430034305	3407.6	3322.5	3486.9	164.4	0.0209760430034303	0.250671992419807	3.5347953070899	0.00507293446595245	3.5237993898932	0.0044634804274143	3.5430458399444	0.00578547175276927	0.0192464500512015	0.00253674495209194	-0.463207302417025	0.681815864382702	-0.105728784241805	-0.524542200865233	2024	ste	87	65	18.9	5.1	11.6	30.05	23.5	23/05/2024	05:30	-1.08980231	24.43629564
99	p4224	e	IP	3.60565308305243	3.52538135672156	3.77213009846609	0.246748741744524	4033.62	3352.61	5917.48	2564.87	0.246748741744524	0.250671992419807	3.61075418841302	0.0201087649423502	3.52008148567995	0.0123454034267189	3.77155558828656	0.0118036082679267	0.251474102606618	0.00795930634353802	-0.253675716793788	-0.593690035053162	0.0486724200331189	0.429299137373362	2024	ste	87	65	18.9	5.1	11.6	30.05	23.5	23/05/2024	05:30	-1.08980231	24.43629564
100	p5324	c1	IP	3.61727317315621	3.51299211483893	3.63053067765751	0.117538562818578	4142.67	3258.34	4271.06	1012.72	0.24106807839475	0.247115928798859	3.60029254722315	0.0256112538887848	3.51537648773092	0.0216051930241714	3.61774273721922	0.0227222008287063	0.102366249488299	0.0120769606414863	0.663014236116208	1.25630229166761	0.562794974601767	-0.110361101116903	2024	ste	89	66.5	20.15	5.35	11.15	29.1	23	23/05/2024	05:30	0.112021121	21.14074837
101	p5324	f	FP	3.52038176988662	3.50694426443482	3.53229332701274	0.0253490625779117	3314.3	3213.3	3406.4	193.1	0.0325734178004309	0.247115928798859	3.53382411338283	0.0119871862415291	3.5205742108849	0.0108490573818135	3.54459550097669	0.0135186919139982	0.024021290091793	0.00697606362565548	-1.12139272931618	0.190332622718	-0.910012155186326	-1.25632540877921	2024	ste	89	66.5	20.15	5.35	11.15	29.1	23	23/05/2024	05:30	0.112021121	21.14074837
