# Supplementary material for: Territorial song frequency does not signal body size in a song-learning passerine
Source: Sci Rep. 2025 Jul 16;15:25774. doi: 10.1038/s41598-025-11589-4 (PMC12267584; doi:10.1038/s41598-025-11589-4)
Supplement: Supplementary file 5 — Supplementary Material 5 [file 41598_2025_11589_MOESM5_ESM.csv]

id	site	year	df	song_type	syll_type	song_num	FMA..Hz.	MINF...Hz.	MAXF..Hz.	Bandwidth..Hz.	repertoire_size
122	ste	2022	IP	c1	c1	1	3771.2	3158.9	3907.4	748.5	2
122	ste	2022	FP	c1	b	1	3306	3218	3394	176	2
122	ste	2022	IP	c1	c1	2	3760.2	3099.6	3908.2	808.6	2
122	ste	2022	FP	c1	b	2	3266	3187	3357	170	2
122	ste	2022	IP	c1	c1	3	3794.6	3118.6	3900.8	782.2	2
122	ste	2022	FP	c1	b	3	3260	3171	3320	149	2
122	ste	2022	IP	c1	c1	4	3798.3	3122.3	3902.3	780	2
122	ste	2022	FP	c1	b	4	3291	3212	3363	151	2
122	ste	2022	IP	c1	c1	5	3815.1	3216	3903.8	687.8	2
122	ste	2022	FP	c1	b	5	3270	3178	3342	164	2
122	ste	2022	FP	c1	b	6	3257	3168	3357	189	2
122	ste	2022	IP	c1	c1	6	3743.4	3099.6	3916.9	817.3	2
122	ste	2022	FP	c1	b	7	3292	3193	3392	199	2
122	ste	2022	IP	c1	c1	7	3800.5	3150.1	3949.2	799.1	2
122	ste	2022	IP	c1	c1	8	3815.1	3176.5	3970.4	793.9	2
122	ste	2022	FP	c1	b	8	3319	3228	3380	152	2
122	ste	2022	FP	c1	b	9	3333	3228	3392	164	2
122	ste	2022	IP	c1	c1	9	3774.1	3237.3	3932.3	695	2
122	ste	2022	IP	c1	c1	10	3837.8	3172.8	3933.8	761	2
122	ste	2022	FP	c1	b	10	3314	3221	3363	142	2
122	ste	2022	IP	f	f	1	4385	4016.6	5465.3	1448.7	2
122	ste	2022	FP	f	b	1	3284	3180	3379	199	2
122	ste	2022	IP	f	f	2	4503.6	4056.1	5737	1680.9	2
122	ste	2022	FP	f	b	2	3304	3200	3404	204	2
122	ste	2022	IP	f	f	3	4497	4053.9	5616.2	1562.3	2
122	ste	2022	FP	f	b	3	3287	3196	3401	205	2
122	ste	2022	IP	f	f	4	4423	4077.3	5504.8	1427.5	2
122	ste	2022	FP	f	b	4	3314	3199	3398	199	2
122	ste	2022	IP	f	f	5	4436.2	4036.3	5603.7	1567.4	2
122	ste	2022	FP	f	b	5	3306	3197	3382	185	2
122	ste	2022	IP	f	f	6	4484.6	4020.2	5622.8	1602.6	2
122	ste	2022	FP	f	b	6	3319	3229	3380	151	2
122	ste	2022	IP	f	f	7	4496.3	4090.5	5657.9	1567.4	2
122	ste	2022	FP	f	b	7	3354	3231	3433	202	2
122	ste	2022	IP	f	f	8	4478	4056.8	5638.1	1581.3	2
122	ste	2022	FP	f	b	8	3313	3246	3391	145	2
122	ste	2022	IP	f	f	9	4494.1	4056.1	5558.3	1502.2	2
122	ste	2022	FP	f	b	9	3319	3209	3391	182	2
122	ste	2022	IP	f	f	10	4408.4	4056.8	5544.4	1487.6	2
122	ste	2022	FP	f	b	10	3329	3229	3436	207	2
222	ste	2022	IP	a	a	1	4346.9	4151.3	5456.5	1305.2	2
222	ste	2022	FP	a	b	1	3338	3221	3382	161	2
222	ste	2022	FP	a	b	2	3295	3228	3388	160	2
222	ste	2022	IP	a	a	2	4311	4203.3	5390.6	1187.3	2
222	ste	2022	IP	a	a	3	4377.6	4130.1	5399.4	1269.3	2
222	ste	2022	FP	a	b	3	3306	3234	3386	152	2
222	ste	2022	IP	a	a	4	4420.8	4127.1	5448.4	1321.3	2
222	ste	2022	FP	a	b	4	3319	3244	3379	135	2
222	ste	2022	FP	a	b	5	3320	3240	3366	126	2
222	ste	2022	IP	a	a	5	4389.4	4124.2	5390.6	1266.4	2
222	ste	2022	IP	a	a	6	4307.3	4176.2	5391.3	1215.1	2
222	ste	2022	FP	a	b	6	3320	3243	3361	118	2
222	ste	2022	FP	a	b	7	3317	3253	3351	98	2
222	ste	2022	IP	a	a	7	4398.1	4179.9	5465.3	1285.4	2
222	ste	2022	FP	a	b	8	3316	3249	3372	123	2
222	ste	2022	IP	a	a	8	4356.4	4146.9	5436.7	1289.8	2
222	ste	2022	FP	a	b	9	3284	3190	3348	158	2
222	ste	2022	IP	a	a	9	4334.4	4157.2	5514.4	1357.2	2
222	ste	2022	FP	a	b	10	3273	3177	3355	178	2
222	ste	2022	IP	a	a	10	4324.9	4122.8	5474.8	1352	2
222	ste	2022	IP	h	h	1	4406.2	3236.5	4508.7	1272.2	2
222	ste	2022	FP	h	b	1	3328	3269	3398	129	2
222	ste	2022	IP	h	h	2	4438.4	3274.6	4565.1	1290.5	2
222	ste	2022	FP	h	b	2	3319	3196	3366	170	2
222	ste	2022	IP	h	h	3	4512.4	3253.4	4600.3	1346.9	2
222	ste	2022	FP	h	b	3	3310	3213	3369	156	2
222	ste	2022	IP	h	h	4	4507.3	3252.6	4609.1	1356.5	2
222	ste	2022	FP	h	b	4	3272	3193	3336	143	2
222	ste	2022	IP	h	h	5	4538	3268.7	4633.3	1364.6	2
222	ste	2022	FP	h	b	5	3260	3181	3331	150	2
222	ste	2022	FP	h	b	6	3313	3222	3357	135	2
222	ste	2022	IP	h	h	6	4426.7	3240.9	4553.4	1312.5	2
222	ste	2022	IP	h	h	7	4449.4	3301	4546.1	1245.1	2
222	ste	2022	FP	h	b	7	3300	3225	3373	148	2
222	ste	2022	FP	h	b	8	3298	3196	3354	158	2
222	ste	2022	IP	h	h	8	4408.4	3273.9	4568.8	1294.9	2
222	ste	2022	IP	h	h	9	4440.6	3262.9	4568.1	1305.2	2
222	ste	2022	FP	h	b	9	3272	3215	3348	133	2
222	ste	2022	FP	h	b	10	3320	3244	3417	173	2
222	ste	2022	IP	h	h	10	4434	3284.9	4548.3	1263.4	2
322	ste	2022	IP	c	c	1	4164.5	3654	5606.6	1952.6	2
322	ste	2022	FP	c	b	1	3372	3294	3433	139	2
322	ste	2022	FP	c	b	2	3360	3300	3433	133	2
322	ste	2022	IP	c	c	2	4132.3	3561	5559.8	1998.8	2
322	ste	2022	IP	c	c	3	5327.6	3645.2	5663.8	2018.6	2
322	ste	2022	FP	c	b	3	3379	3266	3439	173	2
322	ste	2022	IP	c	c	4	4234.1	3621	5687.2	2066.2	2
322	ste	2022	FP	c	b	4	3376	3268	3433	165	2
322	ste	2022	IP	c	c	5	4229.7	3609.3	5635.9	2026.6	2
322	ste	2022	FP	c	b	5	3388	3312	3459	147	2
322	ste	2022	FP	c	b	6	3388	3294	3449	155	2
322	ste	2022	IP	c	c	6	5270.5	3626.2	5641.8	2015.6	2
322	ste	2022	FP	c	b	7	3363	3269	3457	188	2
322	ste	2022	IP	c	c	7	5296.8	3637.2	5613.2	1976	2
322	ste	2022	FP	c	b	8	3369	3270	3430	160	2
322	ste	2022	IP	c	c	8	5239.7	3618.8	5676.2	2057.4	2
322	ste	2022	IP	c	c	9	5325.4	3637.2	5678.4	2041.2	2
322	ste	2022	FP	c	b	9	3382	3265	3443	178	2
322	ste	2022	IP	c	c	10	4202.6	3703.8	5721.6	2017.8	2
322	ste	2022	FP	c	b	10	3385	3281	3439	158	2
322	ste	2022	FP	i	b	1	3326	3229	3377	148	2
322	ste	2022	IP	i	i	1	5023.6	3030.7	5958.9	2928.2	2
322	ste	2022	FP	i	b	2	3316	3254	3380	126	2
322	ste	2022	IP	i	i	2	5009.7	3006.5	5272.7	2266.2	2
322	ste	2022	IP	i	i	3	3155.2	3096.6	5986.8	2890.2	2
322	ste	2022	FP	i	b	3	3332	3222	3395	173	2
322	ste	2022	IP	i	i	4	4936.5	3084.9	5940.6	2855.7	2
322	ste	2022	FP	i	b	4	3307	3213	3382	169	2
322	ste	2022	IP	i	i	5	3156.7	3078.3	6031.4	2953.1	2
322	ste	2022	FP	i	b	5	3336	3259	3395	136	2
322	ste	2022	IP	i	i	6	3150.8	3029.2	5990.4	2961.2	2
322	ste	2022	FP	i	b	6	3328	3222	3385	163	2
322	ste	2022	IP	i	i	7	4943.1	3082	5975	2893	2
322	ste	2022	FP	i	b	7	3325	3232	3385	153	2
322	ste	2022	IP	i	i	8	5098.3	3038	5973.6	2935.6	2
322	ste	2022	FP	i	b	8	3329	3208	3386	178	2
322	ste	2022	IP	i	i	9	5079.3	3092.2	6049	2956.8	2
322	ste	2022	FP	i	b	9	3328	3218	3389	171	2
322	ste	2022	IP	i	i	10	5081.5	3072.5	6045.4	2972.9	2
322	ste	2022	FP	i	b	10	3344	3227	3402	175	2
522	ste	2022	IP	i1	i1	1	5499	3990.2	6022.7	2032.5	2
522	ste	2022	FP	i1	b	1	3253	3187	3306	119	2
522	ste	2022	FP	i1	b	2	3246	3166	3307	141	2
522	ste	2022	IP	i1	i1	2	5430.1	4002.6	6068.1	2065.5	2
522	ste	2022	IP	i1	i1	3	5450.6	3966.7	6072.5	2105.8	2
522	ste	2022	FP	i1	b	3	3246	3186	3300	114	2
522	ste	2022	IP	i1	i1	4	5460.2	3984.3	6082	2097.7	2
522	ste	2022	FP	i1	b	4	3251	3147	3290	143	2
522	ste	2022	IP	i1	i1	5	5460.2	3965.3	6075.4	2110.1	2
522	ste	2022	FP	i1	b	5	3244	3152	3301	149	2
522	ste	2022	FP	i1	b	6	3259	3187	3300	113	2
522	ste	2022	IP	i1	i1	6	5439.6	4018	6157.4	2139.4	2
522	ste	2022	IP	i1	i1	7	4136.7	3996.8	6180.9	2184.1	2
522	ste	2022	FP	i1	b	7	3247	3161	3313	152	2
522	ste	2022	IP	i1	i1	8	5429.4	3970.4	6127.4	2157	2
522	ste	2022	FP	i1	b	8	3256	3159	3310	151	2
522	ste	2022	IP	i1	i1	9	5419.9	3968.2	6102.5	2134.3	2
522	ste	2022	FP	i1	b	9	3246	3155	3304	149	2
522	ste	2022	FP	i1	b	10	3244	3153	3282	129	2
522	ste	2022	IP	i1	i1	10	5437.5	3995.3	6083.4	2088.1	2
522	ste	2022	IP	m	m	1	4642	3906.7	4974.6	1067.9	2
522	ste	2022	FP	m	b	1	3262	3206	3301	95	2
522	ste	2022	IP	m	m	2	4064.2	3906	4996.5	1090.5	2
522	ste	2022	FP	m	b	2	3281	3225	3332	107	2
522	ste	2022	IP	m	m	3	4746.8	3861.3	4996.5	1135.2	2
522	ste	2022	FP	m	b	3	3241	3150	3278	128	2
522	ste	2022	IP	m	m	4	4596.6	3827.6	5012.6	1185	2
522	ste	2022	FP	m	b	4	3253	3199	3303	104	2
522	ste	2022	IP	m	m	5	4762.9	3821.7	5009	1187.3	2
522	ste	2022	FP	m	b	5	3203	3134	3276	142	2
522	ste	2022	IP	m	m	6	4639.1	3853.2	4985.5	1132.3	2
522	ste	2022	FP	m	b	6	3241	3174	3338	164	2
522	ste	2022	IP	m	m	7	4791.5	3810	4969.4	1159.4	2
522	ste	2022	FP	m	b	7	3257	3162	3284	122	2
522	ste	2022	IP	m	m	8	4772.4	3856.2	4965	1108.8	2
522	ste	2022	FP	m	b	8	3219	3147	3285	138	2
522	ste	2022	IP	m	m	9	4783.4	3822.5	5012.6	1190.1	2
522	ste	2022	FP	m	b	9	3253	3188	3323	135	2
522	ste	2022	IP	m	m	10	4868.4	4027.5	5047.1	1019.6	2
522	ste	2022	FP	m	b	10	3303	3212	3355	143	2
622	ste	2022	FP	c1	b	1	3404	3332	3468	136	2
622	ste	2022	IP	c1	c1	1	4141.1	3451.9	4201.9	750	2
622	ste	2022	FP	c1	b	2	3411	3345	3464	119	2
622	ste	2022	IP	c1	c1	2	4157.2	3426.2	4259.7	833.5	2
622	ste	2022	FP	c1	b	3	3396	3313	3468	155	2
622	ste	2022	IP	c1	c1	3	4166.7	3446	4249.5	803.5	2
622	ste	2022	IP	c1	c1	4	4147.7	3376.4	4226.8	850.4	2
622	ste	2022	FP	c1	b	4	3429	3341	3480	139	2
622	ste	2022	IP	c1	c1	5	4171.1	3514.8	4300	785.2	2
622	ste	2022	FP	c1	b	5	3445	3389	3506	117	2
622	ste	2022	FP	c1	b	6	3506	3433	3556	123	2
622	ste	2022	IP	c1	c1	6	4183.5	3421.1	4308.1	887	2
622	ste	2022	IP	c1	c1	7	4193.1	3447.5	4316.1	868.6	2
622	ste	2022	FP	c1	b	7	3487	3417	3553	136	2
622	ste	2022	IP	c1	c1	8	4186.5	3430.6	4295.6	865	2
622	ste	2022	FP	c1	b	8	3500	3405	3561	156	2
622	ste	2022	IP	c1	c1	9	4180.6	3520	4282.4	762.4	2
622	ste	2022	FP	c1	b	9	3470	3414	3522	108	2
622	ste	2022	FP	c1	b	10	3436	3360	3486	126	2
622	ste	2022	IP	c1	c1	10	4179.1	3476.8	4280.2	803.4	2
622	ste	2022	IP	f	f	1	4754.1	4365.9	5833	1467.1	2
622	ste	2022	FP	f	b	1	3503	3410	3585	175	2
622	ste	2022	IP	f	f	2	4827.3	4360.8	5931.1	1570.3	2
622	ste	2022	FP	f	b	2	3518	3432	3563	131	2
622	ste	2022	FP	f	b	3	3527	3451	3584	133	2
622	ste	2022	IP	f	f	3	4783.4	4391.6	5928.9	1537.3	2
622	ste	2022	IP	f	f	4	4771.7	4291.9	5923.8	1631.9	2
622	ste	2022	FP	f	b	4	3498	3416	3563	147	2
622	ste	2022	FP	f	b	5	3508	3442	3667	225	2
622	ste	2022	IP	f	f	5	4897.7	4315.4	5885.7	1570.3	2
622	ste	2022	IP	f	f	6	4505.8	4281	5877.6	1596.6	2
622	ste	2022	FP	f	b	6	3520	3443	3581	138	2
622	ste	2022	IP	f	f	7	4847.1	4276.6	5902.5	1625.9	2
622	ste	2022	FP	f	b	7	3547	3462	3678	216	2
622	ste	2022	IP	f	f	8	4787.8	4282.4	5871.8	1589.4	2
622	ste	2022	FP	f	b	8	3531	3454	3667	213	2
622	ste	2022	IP	f	f	9	4513.1	4309.5	5857.1	1547.6	2
622	ste	2022	FP	f	b	9	3503	3448	3550	102	2
622	ste	2022	FP	f	b	10	3520	3461	3569	108	2
622	ste	2022	IP	f	f	10	4509.5	4267	5826.4	1559.4	2
722	ste	2022	IP	a	a	1	4220.2	4083.2	5370.1	1286.9	2
722	ste	2022	FP	a	b	1	3382	3281	3436	155	2
722	ste	2022	FP	a	b	2	3388	3276	3462	186	2
722	ste	2022	IP	a	a	2	4214.3	4109.6	5351.8	1242.2	2
722	ste	2022	IP	a	a	3	4200.4	4059	5325.4	1266.4	2
722	ste	2022	FP	a	b	3	3373	3224	3448	224	2
722	ste	2022	IP	a	a	4	4204.8	4055.4	5369.3	1313.9	2
722	ste	2022	FP	a	b	4	3391	3244	3455	211	2
722	ste	2022	IP	a	a	5	4210.6	4035.6	5327.6	1292	2
722	ste	2022	FP	a	b	5	3372	3273	3448	175	2
722	ste	2022	IP	a	a	6	4220.2	4077.3	5305.6	1228.3	2
722	ste	2022	FP	a	b	6	3396	3290	3470	180	2
722	ste	2022	FP	a	b	7	3363	3291	3480	189	2
722	ste	2022	IP	a	a	7	4261.2	4061.2	5286.6	1225.4	2
722	ste	2022	FP	a	b	8	3394	3281	3454	173	2
722	ste	2022	IP	a	a	8	4191.6	4043.7	5353.2	1309.5	2
722	ste	2022	IP	a	a	9	4204.8	4063.4	5312.2	1248.8	2
722	ste	2022	FP	a	b	9	3372	3240	3489	249	2
722	ste	2022	IP	a	a	10	4234.1	4042.9	5312.2	1269.3	2
722	ste	2022	FP	a	b	10	3348	3291	3461	170	2
722	ste	2022	FP	c1	b	1	3367	3272	3445	173	2
722	ste	2022	IP	c1	c1	1	3985.8	3311.2	4105.2	794	2
722	ste	2022	IP	c1	c1	2	3957.2	3199.9	4124.2	924.3	2
722	ste	2022	FP	c1	b	2	3376	3231	3464	233	2
722	ste	2022	IP	c1	c1	3	3986.5	3231.4	4089.1	857.7	2
722	ste	2022	FP	c1	b	3	3392	3270	3458	188	2
722	ste	2022	IP	c1	c1	4	3977	3197.7	4112.5	914.8	2
722	ste	2022	FP	c1	b	4	3325	3234	3455	221	2
722	ste	2022	IP	c1	c1	5	3997.5	3227	4141.8	914.8	2
722	ste	2022	FP	c1	b	5	3363	3247	3455	208	2
722	ste	2022	IP	c1	c1	6	3963.8	3339.1	4047.3	708.2	2
722	ste	2022	FP	c1	b	6	3328	3268	3442	174	2
722	ste	2022	FP	c1	b	7	3322	3259	3442	183	2
722	ste	2022	IP	c1	c1	7	3978.5	3336.1	4114.7	778.6	2
722	ste	2022	IP	c1	c1	8	3977	3334.7	4078.8	744.1	2
722	ste	2022	FP	c1	b	8	3338	3281	3449	168	2
722	ste	2022	IP	c1	c1	9	3979.2	3202.1	4114.7	912.6	2
722	ste	2022	FP	c1	b	9	3335	3254	3448	194	2
722	ste	2022	IP	c1	c1	10	3964.5	3166.2	4100.8	934.6	2
722	ste	2022	FP	c1	b	10	3323	3237	3436	199	2
822	ste	2022	IP	a	a	1	4053.2	3945.5	5219.9	1274.4	2
822	ste	2022	FP	a	b	1	3367	3298	3416	118	2
822	ste	2022	FP	a	b	2	3385	3291	3421	130	2
822	ste	2022	IP	a	a	2	4072.9	3937.5	5236	1298.5	2
822	ste	2022	IP	a	a	3	5126.2	3968.9	5225.8	1256.9	2
822	ste	2022	FP	a	b	3	3364	3303	3407	104	2
822	ste	2022	FP	a	b	4	3372	3281	3407	126	2
822	ste	2022	IP	a	a	4	4056.1	3933.1	5171.6	1238.5	2
822	ste	2022	IP	a	a	5	4067.8	3940.4	5184	1243.6	2
822	ste	2022	FP	a	b	5	3358	3298	3398	100	2
822	ste	2022	IP	a	a	6	4005.6	3904.5	5138.6	1234.1	2
822	ste	2022	FP	a	b	6	3360	3306	3395	89	2
822	ste	2022	FP	a	b	7	3366	3294	3421	127	2
822	ste	2022	IP	a	a	7	4031.2	3911.1	5164.3	1253.2	2
822	ste	2022	IP	a	a	8	4026.8	3916.9	5159.9	1243	2
822	ste	2022	FP	a	b	8	3361	3288	3421	133	2
822	ste	2022	FP	a	b	9	3339	3266	3396	130	2
822	ste	2022	IP	a	a	9	3997.5	3891.3	5105.7	1214.4	2
822	ste	2022	FP	a	b	10	3338	3268	3404	136	2
822	ste	2022	IP	a	a	10	3987.3	3882.5	5118.1	1235.6	2
822	ste	2022	IP	h	h	1	4297.8	3128.1	4388.6	1260.5	2
822	ste	2022	FP	h	b	1	3331	3275	3375	100	2
822	ste	2022	FP	h	b	2	3338	3278	3357	79	2
822	ste	2022	IP	h	h	2	4272.2	3123.7	4382.8	1259.1	2
822	ste	2022	IP	h	h	3	4288.3	3150.1	4395.9	1245.8	2
822	ste	2022	FP	h	b	3	3348	3262	3385	123	2
822	ste	2022	IP	h	h	4	4296.3	3129.6	4389.4	1259.8	2
822	ste	2022	FP	h	b	4	3339	3247	3402	155	2
822	ste	2022	IP	h	h	5	4270.7	3116.4	4390.8	1274.4	2
822	ste	2022	FP	h	b	5	3319	3265	3375	110	2
822	ste	2022	IP	h	h	6	4301.5	3126.7	4411.3	1284.6	2
822	ste	2022	FP	h	b	6	3312	3221	3351	130	2
822	ste	2022	FP	h	b	7	3323	3268	3379	111	2
822	ste	2022	IP	h	h	7	4283.2	3154.5	4368.8	1214.3	2
822	ste	2022	IP	h	h	8	4289.7	3115.7	4378.4	1262.7	2
822	ste	2022	FP	h	b	8	3322	3229	3375	146	2
822	ste	2022	IP	h	h	9	4276.6	3119.3	4382.8	1263.5	2
822	ste	2022	FP	h	b	9	3335	3246	3379	133	2
822	ste	2022	IP	h	h	10	4275.1	3114.2	4365.2	1251	2
822	ste	2022	FP	h	b	10	3332	3228	3350	122	2
922	ste	2022	IP	i	i	1	3260.7	3115.7	5564.9	2449.2	3
922	ste	2022	FP	i	b	1	3292	3206	3502	296	3
922	ste	2022	IP	i	i	2	4803.9	3142	5633.7	2491.7	3
922	ste	2022	FP	i	b	2	3331	3237	3452	215	3
922	ste	2022	IP	i	i	3	3284.1	3127.4	5457.2	2329.8	3
922	ste	2022	FP	i	b	3	3288	3224	3369	145	3
922	ste	2022	IP	j	j	1	3632.8	3188.2	5676.2	2488	3
922	ste	2022	FP	j	b	1	3369	3265	3490	225	3
922	ste	2022	IP	j	j	2	3671.6	3180.9	5736.3	2555.4	3
922	ste	2022	FP	j	b	2	3338	3272	3454	182	3
922	ste	2022	IP	j	j	3	3708.9	3232.9	5635.9	2403	3
922	ste	2022	FP	j	b	3	3366	3291	3427	136	3
922	ste	2022	IP	j	j	4	3692.1	3143.5	5643.3	2499.8	3
922	ste	2022	FP	j	b	4	3333	3247	3454	207	3
922	ste	2022	FP	j	b	5	3375	3294	3474	180	3
922	ste	2022	IP	j	j	5	3689.2	3154.5	5638.9	2484.4	3
922	ste	2022	IP	j	j	6	3635	3148.6	5641.1	2492.5	3
922	ste	2022	FP	j	b	6	3348	3234	3427	193	3
922	ste	2022	FP	j	b	7	3338	3244	3443	199	3
922	ste	2022	IP	j	j	7	3662.8	3142	5767	2625	3
922	ste	2022	FP	j	b	8	3348	3259	3487	228	3
922	ste	2022	IP	j	j	8	3648.9	3199.9	5625	2425.1	3
922	ste	2022	FP	j	b	9	3347	3288	3427	139	3
922	ste	2022	IP	j	j	9	3631.3	3134.7	5646.9	2512.2	3
922	ste	2022	IP	j	j	10	3705.3	3092.2	5547.3	2455.1	3
922	ste	2022	FP	j	b	10	3326	3222	3427	205	3
922	ste	2022	FP	k	b	1	3353	3282	3471	189	3
922	ste	2022	IP	k	k	1	4530.7	4266.3	5875.4	1609.1	3
922	ste	2022	IP	k	k	2	4484.6	4270.7	5866.6	1595.9	3
922	ste	2022	FP	k	b	2	3389	3306	3468	162	3
922	ste	2022	IP	k	k	3	4535.8	4238.5	5875.4	1636.9	3
922	ste	2022	FP	k	b	3	3399	3292	3465	173	3
922	ste	2022	IP	k	k	4	4491.9	4253.9	5912.1	1658.2	3
922	ste	2022	FP	k	b	4	3367	3295	3454	159	3
922	ste	2022	FP	k	b	5	3382	3291	3457	166	3
922	ste	2022	IP	k	k	5	4623	4286.8	5877.6	1590.8	3
922	ste	2022	IP	k	k	6	4630.3	4293.4	5939.9	1646.5	3
922	ste	2022	FP	k	b	6	3372	3284	3464	180	3
922	ste	2022	IP	k	k	7	4577.6	4156.4	5778	1621.6	3
922	ste	2022	FP	k	b	7	3364	3279	3462	183	3
922	ste	2022	FP	k	b	8	3339	3270	3401	131	3
922	ste	2022	IP	k	k	8	4584.2	4202.6	5867.4	1664.8	3
922	ste	2022	IP	k	k	9	4621	4256	5761	1505	3
922	ste	2022	FP	k	b	9	3375	3285	3459	174	3
922	ste	2022	IP	k	k	10	4622.3	4111	5849.1	1738.1	3
922	ste	2022	FP	k	b	10	3357	3284	3492	208	3
1022	ste	2022	IP	e	e	1	3975.5	3254.8	5939.2	2684.4	3
1022	ste	2022	FP	e	b	1	3295	3208	3383	175	3
1022	ste	2022	IP	e	e	2	3962.4	3251.2	5906.9	2655.7	3
1022	ste	2022	FP	e	b	2	3294	3225	3360	135	3
1022	ste	2022	FP	e	b	3	3298	3187	3391	204	3
1022	ste	2022	IP	e	e	3	3884	3214.5	6043.2	2828.7	3
1022	ste	2022	IP	e	e	4	3875.2	3199.2	5934.8	2735.6	3
1022	ste	2022	FP	e	b	4	3273	3206	3323	117	3
1022	ste	2022	FP	e	b	5	3290	3155	3369	214	3
1022	ste	2022	IP	e	e	5	3968.9	3203.6	5887.9	2684.3	3
1022	ste	2022	IP	e	e	6	3922.1	3206.5	5611.8	2405.3	3
1022	ste	2022	FP	e	b	6	3290	3187	3380	193	3
1022	ste	2022	IP	e	e	7	3928.7	2723.1	5881.3	3158.2	3
1022	ste	2022	FP	e	b	7	3263	3175	3401	226	3
1022	ste	2022	IP	e	e	8	3930.9	3163.3	5804.4	2641.1	3
1022	ste	2022	FP	e	b	8	3276	3178	3373	195	3
1022	ste	2022	IP	e	e	9	3845.9	3207.2	5797.1	2589.9	3
1022	ste	2022	FP	e	b	9	3278	3190	3407	217	3
1022	ste	2022	FP	e	b	10	3284	3181	3369	188	3
1022	ste	2022	IP	e	e	10	4009.2	3208.7	5813.9	2605.2	3
1022	ste	2022	IP	j	j	1	3802	3168.4	5783.9	2615.5	3
1022	ste	2022	FP	j	b	1	3291	3197	3380	183	3
1022	ste	2022	FP	j	b	2	3272	3172	3380	208	3
1022	ste	2022	IP	j	j	2	3818.8	3205	5609.6	2404.6	3
1022	ste	2022	IP	j	j	3	3810.7	3205.8	5659.4	2453.6	3
1022	ste	2022	FP	j	b	3	3273	3177	3376	199	3
1022	ste	2022	FP	j	b	4	3307	3171	3391	220	3
1022	ste	2022	IP	j	j	4	3721.4	3187.5	5658.6	2471.1	3
1022	ste	2022	IP	j	j	5	3796.8	3180.9	5688.7	2507.8	3
1022	ste	2022	FP	j	b	5	3272	3181	3342	161	3
1022	ste	2022	IP	j	j	6	3760.2	3153	5684.3	2531.3	3
1022	ste	2022	FP	j	b	6	3281	3172	3360	188	3
1022	ste	2022	IP	j	j	7	3771.9	3153.8	5692.3	2538.5	3
1022	ste	2022	FP	j	b	7	3276	3190	3369	179	3
1022	ste	2022	IP	j	j	8	3748.5	3126.7	5674	2547.3	3
1022	ste	2022	FP	j	b	8	3284	3178	3357	179	3
1022	ste	2022	IP	j	j	9	3750	3154.5	5669.6	2515.1	3
1022	ste	2022	FP	j	b	9	3251	3155	3375	220	3
1022	ste	2022	IP	j	j	10	3785.8	3147.2	5657.2	2510	3
1022	ste	2022	FP	j	b	10	3281	3178	3366	188	3
1022	ste	2022	FP	k	b	1	3284	3215	3377	162	3
1022	ste	2022	IP	k	k	1	4609.8	4276.6	6073.2	1796.6	3
1022	ste	2022	IP	k	k	2	4600.3	4269.2	6076.9	1807.7	3
1022	ste	2022	FP	k	b	2	3281	3183	3367	184	3
1022	ste	2022	IP	k	k	3	4566.6	4239.9	6068.8	1828.9	3
1022	ste	2022	FP	k	b	3	3300	3213	3377	164	3
1022	ste	2022	IP	k	k	4	4601	4406.9	5972.1	1565.2	3
1022	ste	2022	FP	k	b	4	3313	3213	3367	154	3
1022	ste	2022	FP	k	b	5	3303	3197	3376	179	3
1022	ste	2022	IP	k	k	5	4582	4371.8	5899.6	1527.8	3
1022	ste	2022	IP	k	k	6	4607.6	4291.2	5428.7	1137.5	3
1022	ste	2022	FP	k	b	6	3287	3177	3375	198	3
1022	ste	2022	FP	k	b	7	3246	2097	3372	1275	3
1022	ste	2022	IP	k	k	7	4596.6	4420.8	5551.7	1130.9	3
1022	ste	2022	FP	k	b	8	3309	3210	3383	173	3
1022	ste	2022	IP	k	k	8	4870.6	4240.7	6010.9	1770.2	3
1022	ste	2022	IP	k	k	9	4770.2	4229.7	5946.5	1716.8	3
1022	ste	2022	FP	k	b	9	3313	3205	3386	181	3
1022	ste	2022	IP	k	k	10	4544.6	4330.8	6009.5	1678.7	3
1022	ste	2022	FP	k	b	10	3290	3208	3357	149	3
1322	ste	2022	IP	a	a	1	3893.5	3788	5104.2	1316.2	2
1322	ste	2022	FP	a	b	1	3465	3304	3565	261	2
1322	ste	2022	IP	a	a	2	3870.8	3795.4	5084.4	1289	2
1322	ste	2022	FP	a	b	2	3449	3344	3546	202	2
1322	ste	2022	FP	a	b	3	3449	3272	3581	309	2
1322	ste	2022	IP	a	a	3	3903.8	3804.1	5099.1	1295	2
1322	ste	2022	IP	a	a	4	3920.6	3801.2	5104.2	1303	2
1322	ste	2022	FP	a	b	4	3445	3351	3574	223	2
1322	ste	2022	FP	a	b	5	3452	3333	3609	276	2
1322	ste	2022	IP	a	a	5	3873.7	3793.9	5081.5	1287.6	2
1322	ste	2022	IP	a	a	6	3836.4	3758.7	5084.4	1325.7	2
1322	ste	2022	FP	a	b	6	3436	3345	3563	218	2
1322	ste	2022	IP	a	a	7	3893.5	3777	5075.6	1298.6	2
1322	ste	2022	FP	a	b	7	3439	3319	3587	268	2
1322	ste	2022	IP	a	a	8	3916.9	3794.6	5095.4	1300.8	2
1322	ste	2022	FP	a	b	8	3468	3347	3546	199	2
1322	ste	2022	FP	a	b	9	3414	3316	3555	239	2
1322	ste	2022	IP	a	a	9	3886.2	3802.7	5093.2	1290.5	2
1322	ste	2022	FP	a	b	10	3426	3307	3550	243	2
1322	ste	2022	IP	a	a	10	3875.2	3800.5	5088.8	1288.3	2
1422	ste	2022	FP	a	b	1	3375	3295	3435	140	3
1422	ste	2022	IP	a	a	1	3949.9	3861.3	5151.8	1290.5	3
1422	ste	2022	IP	a	a	2	3979.2	3864.9	5164.3	1299.4	3
1422	ste	2022	FP	a	b	2	3383	3269	3468	199	3
1422	ste	2022	IP	a	a	3	3951.4	3855.4	5156.2	1300.8	3
1422	ste	2022	FP	a	b	3	3380	3291	3421	130	3
1422	ste	2022	IP	a	a	4	3954.3	3861.3	5144.5	1283.2	3
1422	ste	2022	FP	a	b	4	3380	3294	3437	143	3
1422	ste	2022	IP	a	a	5	3968.9	3891.3	5179.6	1288.3	3
1422	ste	2022	FP	a	b	5	3410	3317	3462	145	3
1422	ste	2022	IP	a	a	6	3971.1	3867.9	5166.5	1298.6	3
1422	ste	2022	FP	a	b	6	3398	3329	3467	138	3
1422	ste	2022	IP	a	a	7	3985.8	3872.3	5200.1	1327.8	3
1422	ste	2022	FP	a	b	7	3386	3298	3432	134	3
1422	ste	2022	IP	a	a	8	3967.5	3879.6	5147.4	1267.8	3
1422	ste	2022	FP	a	b	8	3392	3301	3473	172	3
1422	ste	2022	IP	a	a	9	3976.3	3875.2	5167.2	1292	3
1422	ste	2022	FP	a	b	9	3401	3284	3509	225	3
1422	ste	2022	IP	a	a	10	3971.9	3892.8	5151.8	1259	3
1422	ste	2022	FP	a	b	10	3392	3298	3468	170	3
1422	ste	2022	FP	d	b	1	3404	3317	3467	150	3
1422	ste	2022	IP	d	d	1	4429.6	4206.2	5767.8	1561.6	3
1422	ste	2022	IP	d	d	2	4459.7	4258.3	5766.3	1508	3
1422	ste	2022	FP	d	b	2	3427	3319	3467	148	3
1422	ste	2022	FP	d	b	3	3410	3323	3471	148	3
1422	ste	2022	IP	d	d	3	4447.9	4237.7	5825.6	1587.9	3
1422	ste	2022	IP	d	d	4	4449.4	4212.1	5812.5	1600.4	3
1422	ste	2022	FP	d	b	4	3421	3328	3476	148	3
1422	ste	2022	FP	d	b	5	3443	3372	3533	161	3
1422	ste	2022	IP	d	d	5	4439.9	4236.3	5808.1	1571.8	3
1422	ste	2022	IP	d	d	6	4454.5	4244.3	5830	1585.7	3
1422	ste	2022	FP	d	b	6	3429	3314	3476	162	3
1422	ste	2022	FP	d	b	7	3418	3333	3490	157	3
1422	ste	2022	IP	d	d	7	4452.3	4250.2	5816.8	1566.6	3
1422	ste	2022	IP	d	d	8	4476.5	4362.3	5825.6	1463.3	3
1422	ste	2022	FP	d	b	8	3408	3323	3477	154	3
1422	ste	2022	IP	d	d	9	4483.8	4248.7	5795.6	1546.9	3
1422	ste	2022	FP	d	b	9	3417	3317	3481	164	3
1422	ste	2022	IP	d	d	10	4445.8	4345.4	5754.6	1409.2	3
1422	ste	2022	FP	d	b	10	3423	3338	3465	127	3
1422	ste	2022	IP	e	e	1	4190.1	3402	6112.7	2710.7	3
1422	ste	2022	FP	e	b	1	3410	3314	3481	167	3
1422	ste	2022	IP	e	e	2	4183.5	3407.2	6201.4	2794.2	3
1422	ste	2022	FP	e	b	2	3383	3328	3474	146	3
1422	ste	2022	IP	e	e	3	4212.8	3454.8	6208.7	2753.9	3
1422	ste	2022	FP	e	b	3	3391	3312	3483	171	3
1422	ste	2022	FP	e	b	4	3423	3329	3487	158	3
1422	ste	2022	IP	e	e	4	4218.7	3459.2	6193.3	2734.1	3
1422	ste	2022	IP	e	e	5	4217.2	3436.5	6099.6	2663.1	3
1422	ste	2022	FP	e	b	5	3391	3313	3492	179	3
1422	ste	2022	IP	e	e	6	4206.2	3436.5	6161.1	2724.6	3
1422	ste	2022	FP	e	b	6	3426	3316	3506	190	3
1422	ste	2022	IP	e	e	7	4216.5	3442.3	6074.7	2632.4	3
1422	ste	2022	FP	e	b	7	3388	3314	3528	214	3
1422	ste	2022	IP	e	e	8	4092	3462.1	6146.4	2684.3	3
1422	ste	2022	FP	e	b	8	3392	3287	3502	215	3
1422	ste	2022	IP	e	e	9	4223.1	3463.6	6027	2563.4	3
1422	ste	2022	FP	e	b	9	3416	3322	3490	168	3
1422	ste	2022	FP	e	b	10	3421	3347	3489	142	3
1422	ste	2022	IP	e	e	10	4117.6	3472.4	6170.6	2698.2	3
1622	ste	2022	FP	c1	b	1	3281	3171	3741	570	3
1622	ste	2022	IP	c1	c1	1	3304.6	3063.7	3893.5	829.8	3
1622	ste	2022	FP	c1	b	2	3281	3197	3328	131	3
1622	ste	2022	IP	c1	c1	2	3768.3	3061.5	3889.8	828.3	3
1622	ste	2022	FP	c1	b	3	3285	3210	3355	145	3
1622	ste	2022	IP	c1	c1	3	3839.3	3070.3	3968.2	897.9	3
1622	ste	2022	IP	c1	c1	4	3797.6	3037.3	3955.8	918.5	3
1622	ste	2022	FP	c1	b	4	3292	3199	3410	211	3
1622	ste	2022	IP	c1	c1	5	3775.6	3087.1	3926.5	839.4	3
1622	ste	2022	FP	c1	b	5	3295	3213	3424	211	3
1622	ste	2022	IP	c1	c1	6	3837.8	3067.3	3944	876.7	3
1622	ste	2022	FP	c1	b	6	3301	3183	3404	221	3
1622	ste	2022	IP	c1	c1	7	3772.7	3044.6	3941.8	897.2	3
1622	ste	2022	FP	c1	b	7	3322	3221	3399	178	3
1622	ste	2022	IP	c1	c1	8	3782.9	3033.6	3911.8	878.2	3
1622	ste	2022	FP	c1	b	8	3303	3153	3395	242	3
1622	ste	2022	IP	c1	c1	9	3810	3097.4	3918.4	821	3
1622	ste	2022	FP	c1	b	9	3312	3215	3355	140	3
1622	ste	2022	FP	c1	b	10	3292	3218	3360	142	3
1622	ste	2022	IP	c1	c1	10	3752.9	3218.2	3893.5	675.3	3
1622	ste	2022	IP	f	f	1	4291.2	3968.2	5379.6	1411.4	3
1622	ste	2022	FP	f	b	1	3351	3241	3454	213	3
1622	ste	2022	FP	f	b	2	3341	3238	3386	148	3
1622	ste	2022	IP	f	f	2	4285.4	3990.9	5441.1	1450.2	3
1622	ste	2022	IP	f	f	3	4320.5	4014.4	5370.8	1356.4	3
1622	ste	2022	FP	f	b	3	3339	3240	3405	165	3
1622	ste	2022	IP	f	f	4	4905.7	3964.5	5348.8	1384.3	3
1622	ste	2022	FP	f	b	4	3363	3225	3458	233	3
1622	ste	2022	IP	f	f	5	4300	3982.9	5383.3	1400.4	3
1622	ste	2022	FP	f	b	5	3335	3241	3396	155	3
1622	ste	2022	FP	f	b	6	3326	3254	3424	170	3
1622	ste	2022	IP	f	f	6	4308.1	3975.5	5291	1315.5	3
1622	ste	2022	FP	f	b	7	3333	3231	3411	180	3
1622	ste	2022	IP	f	f	7	4272.2	3986.5	5452.1	1465.6	3
1622	ste	2022	FP	f	b	8	3355	3246	3407	161	3
1622	ste	2022	IP	f	f	8	4875.7	3926.5	5383.3	1456.8	3
1622	ste	2022	IP	f	f	9	4253.9	3966.7	5315.1	1348.4	3
1622	ste	2022	FP	f	b	9	3304	3228	3408	180	3
1622	ste	2022	FP	f	b	10	3325	3216	3418	202	3
1622	ste	2022	IP	f	f	10	4272.2	3974.1	5332	1357.9	3
1622	ste	2022	FP	i	b	1	3414	3319	3455	136	3
1622	ste	2022	IP	i	i	1	5530.5	3374.2	6246.8	2872.6	3
1622	ste	2022	IP	i	i	2	5568.6	3382.3	6079.1	2696.8	3
1622	ste	2022	FP	i	b	2	3370	3269	3451	182	3
1622	ste	2022	IP	i	i	3	5525.3	3361.8	6314.9	2953.1	3
1622	ste	2022	FP	i	b	3	3326	3251	3452	201	3
1622	ste	2022	IP	i	i	4	3479	3375.7	6418.2	3042.5	3
1622	ste	2022	FP	i	b	4	3345	3253	3423	170	3
1622	ste	2022	FP	i	b	5	3307	3231	3402	171	3
1622	ste	2022	IP	i	i	5	5549.5	3346.4	6366.9	3020.5	3
1622	ste	2022	IP	i	i	6	5507	3342	6331	2989	3
1622	ste	2022	FP	i	b	6	3323	3196	3449	253	3
1622	ste	2022	IP	i	i	7	3420.4	3280.5	6313.4	3032.9	3
1622	ste	2022	FP	i	b	7	3347	3249	3433	184	3
1622	ste	2022	FP	i	b	8	3395	3229	3500	271	3
1622	ste	2022	IP	i	i	8	3550.7	3449.7	6332.5	2882.8	3
1622	ste	2022	FP	i	b	9	3373	3228	3458	230	3
1622	ste	2022	IP	i	i	9	5502.6	3376.4	6210.9	2834.5	3
1622	ste	2022	FP	i	b	10	3292	3175	3414	239	3
1622	ste	2022	IP	i	i	10	5594.9	3372	6391.1	3019.1	3
1722	ste	2022	FP	a	b	1	3350	3272	3411	139	4
1722	ste	2022	IP	a	a	1	3823.2	3703.1	4983.3	1280.2	4
1722	ste	2022	FP	a	b	2	3332	3241	3446	205	4
1722	ste	2022	IP	a	a	2	3794.6	3657.7	4999.5	1341.8	4
1722	ste	2022	IP	a	a	3	3820.3	3697.9	4978.2	1280.3	4
1722	ste	2022	FP	a	b	3	3361	3253	3451	198	4
1722	ste	2022	FP	a	b	4	3336	3244	3448	204	4
1722	ste	2022	IP	a	a	4	3786.6	3699.4	4939.4	1240	4
1722	ste	2022	IP	a	a	5	3828.3	3695.8	4962.8	1267	4
1722	ste	2022	FP	a	b	5	3316	3225	3461	236	4
1722	ste	2022	FP	a	b	6	3357	3246	3446	200	4
1722	ste	2022	IP	a	a	6	3840.8	3727.2	4985.5	1258.3	4
1722	ste	2022	IP	a	a	7	3834.2	3689.9	4979.7	1289.8	4
1722	ste	2022	FP	a	b	7	3319	3232	3410	178	4
1722	ste	2022	FP	a	b	8	3358	3268	3452	184	4
1722	ste	2022	IP	a	a	8	3806.3	3704.5	5049.3	1344.8	4
1722	ste	2022	IP	a	a	9	3793.2	3690.6	5008.3	1317.7	4
1722	ste	2022	FP	a	b	9	3375	3235	3454	219	4
1722	ste	2022	IP	a	a	10	3836.4	3672.3	4992.9	1320.6	4
1722	ste	2022	FP	a	b	10	3348	3240	3429	189	4
1722	ste	2022	FP	h	b	1	3260	3188	3355	167	4
1722	ste	2022	IP	h	h	1	3967.5	2914.3	4057.6	1143.3	4
1722	ste	2022	IP	h	h	2	3975.5	2846.1	4040	1193.9	4
1722	ste	2022	FP	h	b	2	3257	3188	3344	156	4
1722	ste	2022	IP	h	h	3	3928.7	2767	4005.6	1238.6	4
1722	ste	2022	FP	h	b	3	3307	3205	3383	178	4
1722	ste	2022	FP	h	b	4	3322	3216	3394	178	4
1722	ste	2022	IP	h	h	4	3944	2819	4047.3	1228.3	4
1722	ste	2022	IP	h	h	5	3915.5	2778	4045.8	1267.8	4
1722	ste	2022	FP	h	b	5	3273	3186	3353	167	4
1722	ste	2022	IP	h	h	6	3920.6	2853.5	3993.8	1140.3	4
1722	ste	2022	FP	h	b	6	3247	3186	3353	167	4
1722	ste	2022	IP	h	h	7	3955.8	2865.2	4031.2	1166	4
1722	ste	2022	FP	h	b	7	3240	3155	3351	196	4
1722	ste	2022	IP	h	h	8	3921.3	2811.7	4015.8	1204.1	4
1722	ste	2022	FP	h	b	8	3260	3193	3342	149	4
1722	ste	2022	IP	h	h	9	3979.2	2843.9	4067.1	1223.2	4
1722	ste	2022	FP	h	b	9	3281	3197	3350	153	4
1722	ste	2022	IP	h	h	10	3996.8	2939.2	4084.7	1145.5	4
1722	ste	2022	FP	h	b	10	3298	3208	3366	158	4
1722	ste	2022	FP	i	b	1	3301	3212	3405	193	4
1722	ste	2022	IP	i	i	1	3350	3246	5849.1	2603.1	4
1722	ste	2022	FP	i	b	2	3319	3213	3410	197	4
1722	ste	2022	IP	i	i	2	5066.8	3247.5	5760.4	2512.9	4
1722	ste	2022	FP	i	b	3	3322	3213	3432	219	4
1722	ste	2022	IP	i	i	3	5072	3247.5	5802.2	2554.7	4
1722	ste	2022	IP	i	i	4	3343.5	3242.4	5680.6	2438.2	4
1722	ste	2022	FP	i	b	4	3325	3237	3436	199	4
1722	ste	2022	IP	i	i	5	3366.2	3218.9	5742.1	2523.2	4
1722	ste	2022	FP	i	b	5	3301	3225	3436	211	4
1722	ste	2022	FP	i	b	6	3322	3219	3424	205	4
1722	ste	2022	IP	i	i	6	5132	3234.3	5774.4	2540.1	4
1722	ste	2022	IP	i	i	7	3348.6	3270.9	5652	2381.1	4
1722	ste	2022	FP	i	b	7	3328	3235	3439	204	4
1722	ste	2022	IP	i	i	8	3345.7	3240.2	5832.2	2592	4
1722	ste	2022	FP	i	b	8	3338	3234	3445	211	4
1722	ste	2022	IP	i	i	9	5041.2	3252.6	5835.9	2583.3	4
1722	ste	2022	FP	i	b	9	3338	3228	3474	246	4
1722	ste	2022	IP	i	i	10	3340.5	3242.4	5983.1	2740.7	4
1722	ste	2022	FP	i	b	10	3316	3249	3407	158	4
1722	ste	2022	IP	n1	n1	1	4687	4567	6016	1449	4
1722	ste	2022	FP	n1	b	1	3377	3265	3449	184	4
1722	ste	2022	IP	n1	n1	2	4741	4567	5878	1311	4
1722	ste	2022	FP	n1	b	2	3347	3251	3449	198	4
1722	ste	2022	FP	n1	b	3	3325	3244	3418	174	4
1722	ste	2022	IP	n1	n1	3	4747	4593	5897	1304	4
1722	ste	2022	IP	n1	n1	4	4712	4586	5951	1365	4
1722	ste	2022	FP	n1	b	4	3369	3263	3436	173	4
1722	ste	2022	FP	n1	b	5	3342	3278	3410	132	4
1722	ste	2022	IP	n1	n1	5	4841.3	4609.8	6032.2	1422.4	4
1722	ste	2022	IP	n1	n1	6	4753.4	4617.9	6010.9	1393	4
1722	ste	2022	FP	n1	b	6	3297	3212	3414	202	4
1722	ste	2022	FP	n1	b	7	3347	3284	3443	159	4
1722	ste	2022	IP	n1	n1	7	4812	4643.5	6106.9	1463.4	4
1722	ste	2022	FP	n1	b	8	3322	3269	3459	190	4
1722	ste	2022	IP	n1	n1	8	4775.3	4637.6	6120.8	1483.2	4
1722	ste	2022	IP	n1	n1	9	4817.1	4634	6047.6	1413.6	4
1722	ste	2022	FP	n1	b	9	3342	3273	3452	179	4
1722	ste	2022	IP	n1	n1	10	4754.8	4637.6	5989.7	1352.1	4
1722	ste	2022	FP	n1	b	10	3348	3268	3420	152	4
1922	ste	2022	IP	d	d	1	4248.7	3958.7	5616.9	1658.2	2
1922	ste	2022	FP	d	b	1	3380	3328	3433	105	2
1922	ste	2022	IP	d	d	2	4629.6	3937.5	5552.4	1614.9	2
1922	ste	2022	FP	d	b	2	3364	3300	3437	137	2
1922	ste	2022	FP	d	b	3	3396	3300	3429	129	2
1922	ste	2022	IP	d	d	3	4215.8	4086.9	5506.3	1419.4	2
1922	ste	2022	IP	d	d	4	4220.9	4104.4	5570.8	1466.4	2
1922	ste	2022	FP	d	b	4	3376	3294	3457	163	2
1922	ste	2022	FP	d	b	5	3373	3281	3443	162	2
1922	ste	2022	IP	d	d	5	4211.4	4070.8	5555.4	1484.6	2
1922	ste	2022	IP	d	d	6	4207.7	4069.3	5560.5	1491.2	2
1922	ste	2022	FP	d	b	6	3385	3325	3449	124	2
1922	ste	2022	IP	d	d	7	4221.6	4064.2	5593.5	1529.3	2
1922	ste	2022	FP	d	b	7	3379	3320	3432	112	2
1922	ste	2022	FP	d	b	8	3391	3317	3432	115	2
1922	ste	2022	IP	d	d	8	4231.2	4089.1	5354.7	1265.6	2
1922	ste	2022	IP	d	d	9	4233.3	4080.3	5519.5	1439.2	2
1922	ste	2022	FP	d	b	9	3392	3336	3430	94	2
1922	ste	2022	IP	d	d	10	4238.5	4082.5	5526.8	1444.3	2
1922	ste	2022	FP	d	b	10	3389	3332	3446	114	2
1922	ste	2022	FP	e	b	1	3370	3317	3426	109	2
1922	ste	2022	IP	e	e	1	4001.9	3344.9	5867.4	2522.5	2
1922	ste	2022	IP	e	e	2	4023.1	3329.5	5959.7	2630.2	2
1922	ste	2022	FP	e	b	2	3385	3328	3437	109	2
1922	ste	2022	IP	e	e	3	4023.1	3333.9	5926	2592.1	2
1922	ste	2022	FP	e	b	3	3372	3304	3427	123	2
1922	ste	2022	IP	e	e	4	4120.6	3368.4	5889.4	2521	2
1922	ste	2022	FP	e	b	4	3376	3309	3432	123	2
1922	ste	2022	IP	e	e	5	4062	3339.8	5925.2	2585.4	2
1922	ste	2022	FP	e	b	5	3386	3309	3451	142	2
1922	ste	2022	IP	e	e	6	4070	3321.5	5851.3	2529.8	2
1922	ste	2022	FP	e	b	6	3376	3313	3429	116	2
1922	ste	2022	IP	e	e	7	4089.1	3388.1	5919.4	2531.3	2
1922	ste	2022	FP	e	b	7	3383	3317	3437	120	2
1922	ste	2022	FP	e	b	8	3383	3312	3437	125	2
1922	ste	2022	IP	e	e	8	4015.8	3343.5	5870.3	2526.8	2
1922	ste	2022	IP	e	e	9	4048.8	3309	5900.3	2591.3	2
1922	ste	2022	FP	e	b	9	3373	3310	3461	151	2
1922	ste	2022	FP	e	b	10	3392	3312	3454	142	2
1922	ste	2022	IP	e	e	10	4035.6	3330.3	5906.9	2576.6	2
2522	paw	2022	IP	i	i	1	4104.4	2639.6	5105.7	2466.1	3
2522	paw	2022	FP	i	b	1	3310.5	3230.7	3463.6	232.9	3
2522	paw	2022	FP	i	b	2	3364	3275	3426	151	3
2522	paw	2022	IP	i	i	2	4198.9	2638.9	5184	2545.1	3
2522	paw	2022	IP	i	i	3	4027.5	2654.2	5143.7	2489.5	3
2522	paw	2022	FP	i	b	3	3332	3244	3449	205	3
2522	paw	2022	FP	i	b	4	3369	3263	3440	177	3
2522	paw	2022	IP	i	i	4	4105.2	2655.7	5151.1	2495.4	3
2522	paw	2022	IP	i	i	5	4075.9	2638.9	5115.9	2477	3
2522	paw	2022	FP	i	b	5	3329	3244	3462	218	3
2522	paw	2022	IP	i	i	6	4152	2634.5	5156.2	2521.7	3
2522	paw	2022	FP	i	b	6	3342	3247	3407	160	3
2522	paw	2022	IP	i	i	7	4145.5	2690.1	5132	2441.9	3
2522	paw	2022	FP	i	b	7	3383	3257	3462	205	3
2522	paw	2022	FP	i	b	8	3369	3253	3443	190	3
2522	paw	2022	IP	i	i	8	4152	2693.8	5102.7	2408.9	3
2522	paw	2022	IP	i	i	9	4243.6	2663.8	5245.6	2581.8	3
2522	paw	2022	FP	i	b	9	3379	3331	3429	98	3
2522	paw	2022	FP	i	b	10	3364	3224	3423	199	3
2522	paw	2022	IP	i	i	10	4114.7	2645.5	5247.8	2602.3	3
2522	paw	2022	IP	i1	i1	1	3971.1	3796.1	5909.9	2113.8	3
2522	paw	2022	FP	i1	b	1	3377	3282	3481	199	3
2522	paw	2022	IP	i1	i1	2	3939.6	3795.4	5454.3	1658.9	3
2522	paw	2022	FP	i1	b	2	3373	3279	3452	173	3
2522	paw	2022	IP	i1	i1	3	3965.3	3823.2	5454.3	1631.1	3
2522	paw	2022	FP	i1	b	3	3370.6	3290	3468.7	178.7	3
2522	paw	2022	IP	i1	i1	4	3971.1	3797.6	5392.8	1595.2	3
2522	paw	2022	FP	i1	b	4	3358	3257	3458	201	3
2522	paw	2022	IP	i1	i1	5	3938.9	3822.5	5463.1	1640.6	3
2522	paw	2022	FP	i1	b	5	3373	3265	3458	193	3
2522	paw	2022	FP	i1	b	6	3389	3262	3461	199	3
2522	paw	2022	IP	i1	i1	6	3948.4	3813.7	5462.4	1648.7	3
2522	paw	2022	IP	i1	i1	7	3936.7	3780.7	5906.2	2125.5	3
2522	paw	2022	FP	i1	b	7	3363	3294	3455	161	3
2522	paw	2022	IP	i1	i1	8	3973.3	3846.6	5856.4	2009.8	3
2522	paw	2022	FP	i1	b	8	3404	3331	3459	128	3
2522	paw	2022	IP	i1	i1	9	3950.6	3813.7	5851.3	2037.6	3
2522	paw	2022	FP	i1	b	9	3386	3323	3508	185	3
2522	paw	2022	IP	i1	i1	10	3956.5	3797.6	5827.8	2030.2	3
2522	paw	2022	FP	i1	b	10	3395	3332	3462	130	3
2522	paw	2022	FP	m	b	1	3431.3	3241.6	3487.7	246.1	3
2522	paw	2022	IP	m	m	1	4485.3	3618.8	4616.4	997.6	3
2522	paw	2022	IP	m	m	2	4408.4	3643	4668.4	1025.4	3
2522	paw	2022	FP	m	b	2	3377.9	3263.6	3456.2	192.6	3
2522	paw	2022	IP	m	m	3	4363.7	3622.5	4638.4	1015.9	3
2522	paw	2022	FP	m	b	3	3369.1	3260	3429.9	169.9	3
2522	paw	2022	IP	m	m	4	4408.4	3634.2	4637.6	1003.4	3
2522	paw	2022	FP	m	b	4	3325.1	3257	3433.5	176.5	3
2522	paw	2022	IP	m	m	5	4439.9	3640.8	4653	1012.2	3
2522	paw	2022	FP	m	b	5	3372	3254	3452	198	3
2522	paw	2022	IP	m	m	6	4383.5	3637.2	4705.8	1068.6	3
2522	paw	2022	FP	m	b	6	3385.2	3264.4	3448.9	184.5	3
2522	paw	2022	IP	m	m	7	4565.9	3626.2	4650.8	1024.6	3
2522	paw	2022	FP	m	b	7	3391	3295	3440	145	3
2522	paw	2022	IP	m	m	8	4560.7	3683.3	4691.8	1008.5	3
2522	paw	2022	FP	m	b	8	3394	3292	3454	162	3
2522	paw	2022	IP	m	m	9	4528.5	3633.5	4773.1	1139.6	3
2522	paw	2022	FP	m	b	9	3401	3281	3435	154	3
2522	paw	2022	FP	m	b	10	3394	3332	3443	111	3
2522	paw	2022	IP	m	m	10	4543.9	3694.3	4747.5	1053.2	3
2822	paw	2022	FP	j1	b	1	3445	3338	3525	187	2
2822	paw	2022	IP	j1	j1	1	4154.2	4109.6	5991.2	1881.6	2
2822	paw	2022	IP	j1	j1	2	4160.8	4104.4	6090	1985.6	2
2822	paw	2022	FP	j1	b	2	3411	3326	3522	196	2
2822	paw	2022	IP	j1	j1	3	4184.3	4104.4	6060	1955.6	2
2822	paw	2022	FP	j1	b	3	3416	3347	3544	197	2
2822	paw	2022	IP	j1	j1	4	4175.5	4128.6	6114.9	1986.3	2
2822	paw	2022	FP	j1	b	4	3448	3348	3505	157	2
2822	paw	2022	IP	j1	j1	5	4174.8	4123.5	6084.9	1961.4	2
2822	paw	2022	FP	j1	b	5	3484	3402	3540	138	2
2822	paw	2022	IP	j1	j1	6	4198.9	4138.9	6101	1962.1	2
2822	paw	2022	FP	j1	b	6	3479	3383	3569	186	2
2822	paw	2022	IP	j1	j1	7	4206.2	4146.9	6079.8	1932.9	2
2822	paw	2022	FP	j1	b	7	3468	3363	3524	161	2
2822	paw	2022	IP	j1	j1	8	4187.2	4135.2	6135.4	2000.2	2
2822	paw	2022	FP	j1	b	8	3471	3376	3547	171	2
2822	paw	2022	IP	j1	j1	9	4187.9	4152.8	6090	1937.2	2
2822	paw	2022	FP	j1	b	9	3500	3430	3539	109	2
2822	paw	2022	IP	j1	j1	10	4215	4194.5	6063.7	1869.2	2
2822	paw	2022	FP	j1	b	10	3541	3458	3599	141	2
2822	paw	2022	IP	l	l	1	5251.4	2989	5315.1	2326.1	2
2822	paw	2022	FP	l	b	1	3459	3344	3511	167	2
2822	paw	2022	IP	l	l	2	3200.6	2988.2	5277.8	2289.6	2
2822	paw	2022	FP	l	b	2	3430	3358	3505	147	2
2822	paw	2022	IP	l	l	3	5213.3	2980.2	5275.6	2295.4	2
2822	paw	2022	FP	l	b	3	3418	3316	3536	220	2
2822	paw	2022	FP	l	b	4	3398	3344	3543	199	2
2822	paw	2022	IP	l	l	4	4824.4	3021.2	5344.4	2323.2	2
2822	paw	2022	IP	l	l	5	4841.3	3042.4	5353.2	2310.8	2
2822	paw	2022	FP	l	b	5	3401	3310	3477	167	2
2822	paw	2022	IP	l	l	6	4803.2	2997.8	5278.5	2280.7	2
2822	paw	2022	FP	l	b	6	3426	3358	3502	144	2
2822	paw	2022	IP	l	l	7	4812	3048.3	5395	2346.7	2
2822	paw	2022	FP	l	b	7	3451	3350	3521	171	2
2822	paw	2022	IP	l	l	8	4859.6	3014.6	5361.3	2346.7	2
2822	paw	2022	FP	l	b	8	3502	3392	3559	167	2
2822	paw	2022	IP	l	l	9	4875.7	3021.9	5356.2	2334.3	2
2822	paw	2022	FP	l	b	9	3471	3385	3546	161	2
2822	paw	2022	IP	l	l	10	4907.9	3016.1	5359.8	2343.7	2
2822	paw	2022	FP	l	b	10	3446	3391	3544	153	2
2922	paw	2022	IP	e2	e2	1	3990.2	2661.6	6432.8	3771.2	1
2922	paw	2022	IP	e2	e2	2	3958.7	2671.9	6476	3804.1	1
2922	paw	2022	IP	e2	e2	3	3857.6	2679.9	6555.9	3876	1
2922	paw	2022	IP	e2	e2	4	6153	2635.9	6416.7	3780.8	1
2922	paw	2022	IP	e2	e2	5	3907.4	2677.7	6454.8	3777.1	1
2922	paw	2022	IP	e2	e2	6	3915.8	2674.8	6427	3752.2	1
2922	paw	2022	IP	e2	e2	7	3941.8	2698.2	6418.2	3720	1
2922	paw	2022	IP	e2	e2	8	3977	3765.3	6491.4	2726.1	1
2922	paw	2022	IP	e2	e2	9	3886.9	2659.7	6513.7	3854	1
2922	paw	2022	IP	e2	e2	10	4363.23	2886.46	6474.09	3587.63	1
3222	paw	2022	IP	f1	f1	1	4350.5	3468	4773.9	1305.9	3
3222	paw	2022	FP	f1	b	1	3410	3344	3502	158	3
3222	paw	2022	IP	f1	f1	2	4401.8	3470.9	4673.5	1202.6	3
3222	paw	2022	FP	f1	b	2	3379	3323	3528	205	3
3222	paw	2022	IP	f1	f1	3	4281	3489.9	4735.1	1245.2	3
3222	paw	2022	FP	f1	b	3	3396	3292	3503	211	3
3222	paw	2022	IP	f1	f1	4	4400.3	3506.1	4663.3	1157.2	3
3222	paw	2022	FP	f1	b	4	3398	3312	3500	188	3
3222	paw	2022	IP	f1	f1	5	4387.9	3483.3	4693.3	1210	3
3222	paw	2022	FP	f1	b	5	3432	3326	3524	198	3
3222	paw	2022	IP	f1	f1	6	4406.2	3489.2	4670.6	1181.4	3
3222	paw	2022	FP	f1	b	6	3401	3301	3533	232	3
3222	paw	2022	IP	f1	f1	7	4321.2	3484.8	4709.4	1224.6	3
3222	paw	2022	FP	f1	b	7	3402	3294	3496	202	3
3222	paw	2022	IP	f1	f1	8	4277.3	3481.9	4739.5	1257.6	3
3222	paw	2022	FP	f1	b	8	3389	3284	3514	230	3
3222	paw	2022	IP	f1	f1	9	4406.9	3482.6	4686	1203.4	3
3222	paw	2022	FP	f1	b	9	3399	3312	3498	186	3
3222	paw	2022	IP	f1	f1	10	4409.1	3506.1	4678.7	1172.6	3
3222	paw	2022	FP	f1	b	10	3424	3322	3514	192	3
3222	paw	2022	IP	i	i	1	4157.2	2695.3	5243.4	2548.1	3
3222	paw	2022	FP	i	b	1	3353	3300	3451	151	3
3222	paw	2022	IP	i	i	2	4171.1	2680.6	5200.9	2520.3	3
3222	paw	2022	FP	i	b	2	3382	3276	3435	159	3
3222	paw	2022	IP	i	i	3	4141.8	2675.5	5208.2	2532.7	3
3222	paw	2022	FP	i	b	3	3363	3303	3423	120	3
3222	paw	2022	IP	i	i	4	4147.7	2686.5	5197.9	2511.4	3
3222	paw	2022	FP	i	b	4	3373	3265	3423	158	3
3222	paw	2022	FP	i	b	5	3396	3291	3462	171	3
3222	paw	2022	IP	i	i	5	4173.3	2720.2	5321	2600.8	3
3222	paw	2022	IP	i	i	6	4172.6	2678.4	5267.5	2589.1	3
3222	paw	2022	FP	i	b	6	3351	3249	3404	155	3
3222	paw	2022	FP	i	b	7	3366	3266	3408	142	3
3222	paw	2022	IP	i	i	7	4133.7	2683.5	5147.4	2463.9	3
3222	paw	2022	IP	i	i	8	4142.5	2673.3	5238.2	2564.9	3
3222	paw	2022	FP	i	b	8	3386	3312	3439	127	3
3222	paw	2022	IP	i	i	9	4167.4	2685	5220.7	2535.7	3
3222	paw	2022	FP	i	b	9	3361	3276	3411	135	3
3222	paw	2022	IP	i	i	10	4150.6	2682.8	5195.8	2513	3
3222	paw	2022	FP	i	b	10	3348	3287	3410	123	3
3222	paw	2022	IP	n	n	1	3892.8	3744.1	6341.3	2597.2	3
3222	paw	2022	FP	n	b	1	3377	3294	3436	142	3
3222	paw	2022	IP	n	n	2	3877.4	3754.3	6192.6	2438.3	3
3222	paw	2022	FP	n	b	2	3366	3306	3443	137	3
3222	paw	2022	IP	n	n	3	3885.4	3758	6318.6	2560.6	3
3222	paw	2022	FP	n	b	3	3360	3284	3435	151	3
3222	paw	2022	IP	n	n	4	3832.7	3741.9	6210.9	2469	3
3222	paw	2022	FP	n	b	4	3336	3270	3417	147	3
3222	paw	2022	IP	n	n	5	3862.7	3730.2	6125.9	2395.7	3
3222	paw	2022	FP	n	b	5	3382	3278	3426	148	3
3222	paw	2022	IP	n	n	6	3889.1	3716.3	6323.7	2607.4	3
3222	paw	2022	FP	n	b	6	3367	3314	3401	87	3
3222	paw	2022	IP	n	n	7	3911.1	3752.1	6213.8	2461.7	3
3222	paw	2022	FP	n	b	7	3377	3278	3427	149	3
3222	paw	2022	IP	n	n	8	3867.9	3749.2	6193.3	2444.1	3
3222	paw	2022	FP	n	b	8	3376	3306	3436	130	3
3222	paw	2022	IP	n	n	9	3886.9	3729.4	6282.7	2553.3	3
3222	paw	2022	FP	n	b	9	3363	3282	3439	157	3
3222	paw	2022	IP	n	n	10	3886.9	3757.3	6169.1	2411.8	3
3222	paw	2022	FP	n	b	10	3386	3319	3416	97	3
3422	paw	2022	IP	i	i	1	4387.2	2859.3	5315.5	2456.2	2
3422	paw	2022	FP	i	b	1	3366	3298	3410	112	2
3422	paw	2022	IP	i	i	2	4338.1	2857.1	5275.6	2418.5	2
3422	paw	2022	FP	i	b	2	3361	3287	3405	118	2
3422	paw	2022	IP	i	i	3	4368.1	2915.7	5222.5	2306.8	2
3422	paw	2022	FP	i	b	3	3363	3260	3417	157	2
3422	paw	2022	IP	i	i	4	4330.8	2906.2	5220.7	2314.5	2
3422	paw	2022	FP	i	b	4	3379	3275	3436	161	2
3422	paw	2022	IP	i	i	5	4345.4	2905.5	5197.2	2291.7	2
3422	paw	2022	FP	i	b	5	3369	3306	3407	101	2
3422	paw	2022	FP	i	b	6	3375	3301	3404	103	2
3422	paw	2022	IP	i	i	6	4384.2	4350.5	5269	918.5	2
3422	paw	2022	IP	i	i	7	4371	2914.3	5222.1	2307.8	2
3422	paw	2022	FP	i	b	7	3377	3295	3404	109	2
3422	paw	2022	IP	i	i	8	4366.6	2915.7	5269	2353.3	2
3422	paw	2022	FP	i	b	8	3391	3316	3445	129	2
3422	paw	2022	IP	i	i	9	4374	2933.3	5189.2	2255.9	2
3422	paw	2022	FP	i	b	9	3354	3268	3442	174	2
3422	paw	2022	IP	i	i	10	4362.3	2957.5	5274.9	2317.4	2
3422	paw	2022	FP	i	b	10	3375	3300	3401	101	2
3422	paw	2022	IP	n	n	1	3985.1	3901.6	5849.8	1948.2	2
3422	paw	2022	FP	n	b	1	3410	3338	3467	129	2
3422	paw	2022	IP	n	n	2	3992.4	3880.3	5893.7	2013.4	2
3422	paw	2022	FP	n	b	2	3404	3301	3457	156	2
3422	paw	2022	FP	n	b	3	3408	3307	3457	150	2
3422	paw	2022	IP	n	n	3	3992.4	3880.3	5939.9	2059.6	2
3422	paw	2022	IP	n	n	4	4026.8	3887.6	5966.3	2078.7	2
3422	paw	2022	FP	n	b	4	3407	3306	3454	148	2
3422	paw	2022	IP	n	n	5	4022.4	3918.4	5973.6	2055.2	2
3422	paw	2022	FP	n	b	5	3408	3338	3445	107	2
3422	paw	2022	IP	n	n	6	3995.3	3909.6	5947.2	2037.6	2
3422	paw	2022	FP	n	b	6	3408	3314	3483	169	2
3422	paw	2022	IP	n	n	7	3989.5	3908.9	5969.2	2060.3	2
3422	paw	2022	FP	n	b	7	3379	3292	3435	143	2
3422	paw	2022	IP	n	n	8	4016.6	3913.3	5948.7	2035.4	2
3422	paw	2022	FP	n	b	8	3405	3319	3449	130	2
3422	paw	2022	IP	n	n	9	3999	3878.1	6013.1	2135	2
3422	paw	2022	FP	n	b	9	3386	3301	3442	141	2
3422	paw	2022	IP	n	n	10	4026.1	3921.3	5920.1	1998.8	2
3422	paw	2022	FP	n	b	10	3420	3326	3474	148	2
4022	kro	2022	IP	c	c	1	5127.6	3669.4	5465.3	1795.9	2
4022	kro	2022	FP	c	b	1	3603	3533	3663	130	2
4022	kro	2022	IP	c	c	2	4921.8	3671.6	5466	1794.4	2
4022	kro	2022	FP	c	b	2	3599	3490	3711	221	2
4022	kro	2022	IP	c	c	3	5050.7	3651.1	5468.9	1817.8	2
4022	kro	2022	FP	c	b	3	3563	3468	3681	213	2
4022	kro	2022	IP	c	c	4	4119.8	3537.5	5515.1	1977.6	2
4022	kro	2022	FP	c	b	4	3581	3484	3657	173	2
4022	kro	2022	IP	c	c	5	4104.4	3690.6	5565.6	1875	2
4022	kro	2022	FP	c	b	5	3584	3484	3644	160	2
4022	kro	2022	FP	c	b	6	3583	3484	3625	141	2
4022	kro	2022	IP	c	c	6	4060.5	3569.8	5537.8	1968	2
4022	kro	2022	IP	c	c	7	4126.4	3634.2	5567.1	1932.9	2
4022	kro	2022	FP	c	b	7	3583	3487	3640	153	2
4022	kro	2022	IP	c	c	8	4142.5	3515.6	5493.8	1978.2	2
4022	kro	2022	FP	c	b	8	3610	3493	3669	176	2
4022	kro	2022	IP	c	c	9	5203.1	3627.6	5441.8	1814.2	2
4022	kro	2022	FP	c	b	9	3588	3473	3628	155	2
4022	kro	2022	IP	c	c	10	5113	3639.4	5476.3	1836.9	2
4022	kro	2022	FP	c	b	10	3546	3452	3697	245	2
4022	kro	2022	IP	i	i	1	3344.2	3240.2	5918.7	2678.5	2
4022	kro	2022	FP	i	b	1	3546	3435	3643	208	2
4022	kro	2022	FP	i	b	2	3561	3455	3628	173	2
4022	kro	2022	IP	i	i	2	5022.9	3228.5	5922.3	2693.8	2
4022	kro	2022	FP	i	b	3	3561	3448	3657	209	2
4022	kro	2022	IP	i	i	3	5052.2	3243.1	5855.7	2612.6	2
4022	kro	2022	IP	i	i	4	3336.9	3230.7	5854.9	2624.2	2
4022	kro	2022	FP	i	b	4	3561	3465	3659	194	2
4022	kro	2022	IP	i	i	5	3345.7	3242.4	5902.5	2660.1	2
4022	kro	2022	FP	i	b	5	3563	3474	3657	183	2
4022	kro	2022	IP	i	i	6	3328.8	3258.5	5823.4	2564.9	2
4022	kro	2022	FP	i	b	6	3555	3445	3670	225	2
4022	kro	2022	FP	i	b	7	3566	3457	3660	203	2
4022	kro	2022	IP	i	i	7	5051.5	3232.9	5930.4	2697.5	2
4022	kro	2022	IP	i	i	8	5027.3	3246.8	5973.6	2726.8	2
4022	kro	2022	FP	i	b	8	3577	3470	3640	170	2
4022	kro	2022	IP	i	i	9	5022.9	3218.2	5926.7	2708.5	2
4022	kro	2022	FP	i	b	9	3574	3465	3641	176	2
4022	kro	2022	IP	i	i	10	3344.9	3246	5963.3	2717.3	2
4022	kro	2022	FP	i	b	10	3553	3442	3622	180	2
4122	kro	2022	IP	d	d	1	4471.4	4096.4	5674	1577.6	2
4122	kro	2022	FP	d	b	1	3429	3338	3493	155	2
4122	kro	2022	FP	d	b	2	3436	3380	3493	113	2
4122	kro	2022	IP	d	d	2	4492.6	4090.5	5748	1657.5	2
4122	kro	2022	IP	d	d	3	4472.9	4094.9	5740.7	1645.8	2
4122	kro	2022	FP	d	b	3	3448	3341	3506	165	2
4122	kro	2022	IP	d	d	4	4389.4	4071.5	5778.8	1707.3	2
4122	kro	2022	FP	d	b	4	3440	3373	3559	186	2
4122	kro	2022	IP	d	d	5	4434	4300	5726.8	1426.8	2
4122	kro	2022	FP	d	b	5	3417	3323	3476	153	2
4122	kro	2022	FP	d	b	6	3429	3373	3500	127	2
4122	kro	2022	IP	d	d	6	4406.9	4067.8	5770	1702.2	2
4122	kro	2022	IP	d	d	7	4367.4	4075.1	5781	1705.9	2
4122	kro	2022	FP	d	b	7	3446	3355	3495	140	2
4122	kro	2022	IP	d	d	8	4390.1	4079.5	5810.3	1730.8	2
4122	kro	2022	FP	d	b	8	3426	3331	3508	177	2
4122	kro	2022	IP	d	d	9	4389.4	4056.8	5796.3	1739.5	2
4122	kro	2022	FP	d	b	9	3423	3350	3477	127	2
4122	kro	2022	IP	d	d	10	4393	4018.7	5783.9	1765.2	2
4122	kro	2022	FP	d	b	10	3449	3344	3543	199	2
4122	kro	2022	IP	e	e	1	4138.1	3368.4	6109.8	2741.4	2
4122	kro	2022	FP	e	b	1	3439	3313	3562	249	2
4122	kro	2022	IP	e	e	2	4061.2	3358.8	6119.3	2760.5	2
4122	kro	2022	FP	e	b	2	3437	3351	3490	139	2
4122	kro	2022	IP	e	e	3	4163	3349.3	6136.2	2786.9	2
4122	kro	2022	FP	e	b	3	3449	3372	3524	152	2
4122	kro	2022	IP	e	e	4	4089.1	3386.7	6128.9	2742.2	2
4122	kro	2022	FP	e	b	4	3423	3329	3533	204	2
4122	kro	2022	IP	e	e	5	4064.2	3393.3	6073.9	2680.6	2
4122	kro	2022	FP	e	b	5	3449	3348	3543	195	2
4122	kro	2022	IP	e	e	6	4115.4	3383	6157.4	2774.4	2
4122	kro	2022	FP	e	b	6	3448	3370	3539	169	2
4122	kro	2022	IP	e	e	7	4130.8	3356.6	6163.3	2806.7	2
4122	kro	2022	FP	e	b	7	3452	3358	3520	162	2
4122	kro	2022	IP	e	e	8	4169.6	3381.5	6060.7	2679.2	2
4122	kro	2022	FP	e	b	8	3449	3354	3541	187	2
4122	kro	2022	IP	e	e	9	4108.8	3387.4	6140.6	2753.2	2
4122	kro	2022	FP	e	b	9	3445	3338	3502	164	2
4122	kro	2022	IP	e	e	10	4051.7	3394.7	6003.6	2608.9	2
4122	kro	2022	FP	e	b	10	3424	3357	3474	117	2
4222	kro	2022	IP	c1	c1	1	3859.8	3290	3952.8	662.8	3
4222	kro	2022	FP	c1	b	1	3348	3260	3533	273	3
4222	kro	2022	IP	c1	c1	2	3907.4	3267.3	3973.3	706	3
4222	kro	2022	FP	c1	b	2	3406.4	3275.3	3577.1	301.8	3
4222	kro	2022	IP	c1	c1	3	3840.8	3254.1	3957.2	703.1	3
4222	kro	2022	FP	c1	b	3	3427	3344	4476	1132	3
4222	kro	2022	IP	c1	c1	4	3851	3273.1	3954.3	681.2	3
4222	kro	2022	FP	c1	b	4	3401	3273	3511	238	3
4222	kro	2022	IP	c1	c1	5	3871.5	3309.8	3959.4	649.6	3
4222	kro	2022	FP	c1	b	5	3437.2	3299.5	3498	198.5	3
4222	kro	2022	IP	c1	c1	6	3867.1	3308.3	3959.4	651.1	3
4222	kro	2022	FP	c1	b	6	3399	3312	3492	180	3
4222	kro	2022	IP	c1	c1	7	3865.7	3272.4	3960.9	688.5	3
4222	kro	2022	FP	c1	b	7	3433	3320	3522	202	3
4222	kro	2022	IP	c1	c1	8	3856.2	3134.7	3956.5	821.8	3
4222	kro	2022	FP	c1	b	8	3350	3268	3511	243	3
4222	kro	2022	IP	c1	c1	9	3897.2	3257	3962.4	705.4	3
4222	kro	2022	FP	c1	b	9	3410	3309	3503	194	3
4222	kro	2022	IP	c1	c1	10	3858.3	3128.9	3977	848.1	3
4222	kro	2022	FP	c1	b	10	3386	3294	3489	195	3
4222	kro	2022	IP	f	f	1	4491.2	4141.1	5690.9	1549.8	3
4222	kro	2022	FP	f	b	1	3356.6	3289.3	3553.7	264.4	3
4222	kro	2022	IP	f	f	2	4557.1	4127.9	5611	1483.1	3
4222	kro	2022	FP	f	b	2	3363.2	3275.3	3517.8	242.5	3
4222	kro	2022	IP	f	f	3	4538	2742.9	5692.3	2949.4	3
4222	kro	2022	FP	f	b	3	3410	3323	3524	201	3
4222	kro	2022	IP	f	f	4	4503.6	4091.3	5522.4	1431.1	3
4222	kro	2022	FP	f	b	4	3344	3259	3495	236	3
4222	kro	2022	IP	f	f	5	4529.2	4088.3	5500.4	1412.1	3
4222	kro	2022	FP	f	b	5	3411	3272	3506	234	3
4222	kro	2022	FP	f	b	6	3310.5	3251.9	3456.2	204.3	3
4222	kro	2022	IP	f	f	6	4522.7	4188.7	5401.6	1212.9	3
4222	kro	2022	IP	f	f	7	4517.5	4163	5462.4	1299.4	3
4222	kro	2022	FP	f	b	7	3383.7	3258.5	3492.1	233.6	3
4222	kro	2022	FP	f	b	8	3381.5	3255.6	3513.4	257.8	3
4222	kro	2022	IP	f	f	8	4530	4167.4	5484.3	1316.9	3
4222	kro	2022	IP	f	f	9	4541.7	4073.7	5615.4	1541.7	3
4222	kro	2022	FP	f	b	9	3417	3285	3514	229	3
4222	kro	2022	IP	f	f	10	4521.9	4135.9	5496	1360.1	3
4222	kro	2022	FP	f	b	10	3411	3246	3487	241	3
4222	kro	2022	FP	i	b	1	3429	3325	3525	200	3
4222	kro	2022	IP	i	i	1	4595.9	2942.8	5395	2452.2	3
4222	kro	2022	IP	i	i	2	4690.4	2948.7	5399.4	2450.7	3
4222	kro	2022	FP	i	b	2	3394	3275	3486	211	3
4222	kro	2022	FP	i	b	3	3429	3332	3522	190	3
4222	kro	2022	IP	i	i	3	4635.4	2909.1	5423.5	2514.4	3
4222	kro	2022	IP	i	i	4	4674.3	2885	5434.5	2549.5	3
4222	kro	2022	FP	i	b	4	3398	3306	3543	237	3
4222	kro	2022	FP	i	b	5	3367	3285	3474	189	3
4222	kro	2022	IP	i	i	5	4615.7	2934.8	5364.2	2429.4	3
4222	kro	2022	IP	i	i	6	4560.7	2942.1	5364.9	2422.8	3
4222	kro	2022	FP	i	b	6	3394	3332	3568	236	3
4222	kro	2022	IP	i	i	7	4580.5	2945	5425	2480	3
4222	kro	2022	FP	i	b	7	3405	3297	3493	196	3
4222	kro	2022	FP	i	b	8	3391	3273	3572	299	3
4222	kro	2022	IP	i	i	8	4568.8	2931.1	5397.2	2466.1	3
4222	kro	2022	IP	i	i	9	4568.8	2934	5302	2368	3
4222	kro	2022	FP	i	b	9	3416	3312	3502	190	3
4222	kro	2022	FP	i	b	10	3408	3295	3508	213	3
4222	kro	2022	IP	i	i	10	4564.4	2898.1	5326.1	2428	3
4322	kro	2022	IP	a	a	1	4872	4295.6	5526.1	1230.5	3
4322	kro	2022	FP	a	b	1	3602	3522	3650	128	3
4322	kro	2022	IP	a	a	2	4559.3	4294.1	5492.4	1198.3	3
4322	kro	2022	FP	a	b	2	3588	3479	3681	202	3
4322	kro	2022	IP	a	a	3	4490.4	4283.2	5616.9	1333.7	3
4322	kro	2022	FP	a	b	3	3583	3508	3676	168	3
4322	kro	2022	IP	a	a	4	4870.6	4285.4	5492.4	1207	3
4322	kro	2022	FP	a	b	4	3580	3433	3659	226	3
4322	kro	2022	IP	a	a	5	4888.1	4296.3	5504.8	1208.5	3
4322	kro	2022	FP	a	b	5	3588	3479	3643	164	3
4322	kro	2022	IP	a	a	6	4517.5	4289.7	5537.1	1247.4	3
4322	kro	2022	FP	a	b	6	3584	3520	3625	105	3
4322	kro	2022	IP	a	a	7	4472.1	4286.8	5536.3	1249.5	3
4322	kro	2022	FP	a	b	7	3571	3506	3635	129	3
4322	kro	2022	FP	a	b	8	3578	3470	3637	167	3
4322	kro	2022	IP	a	a	8	5446.2	4310.3	5538.5	1228.2	3
4322	kro	2022	IP	a	a	9	4462.6	4291.2	5579.5	1288.3	3
4322	kro	2022	FP	a	b	9	3585	3476	3643	167	3
4322	kro	2022	FP	a	b	10	3585	3477	3644	167	3
4322	kro	2022	IP	a	a	10	4457.5	4315.4	5534.1	1218.7	3
4322	kro	2022	IP	i	i	1	4947.5	3233.6	6018.3	2784.7	3
4322	kro	2022	FP	i	b	1	3555	3470	3629	159	3
4322	kro	2022	IP	i	i	2	3306.1	3216	6064.4	2848.4	3
4322	kro	2022	FP	i	b	2	3550	3436	3610	174	3
4322	kro	2022	IP	i	i	3	4926.2	3254.8	5679.1	2424.3	3
4322	kro	2022	FP	i	b	3	3581	3508	3628	120	3
4322	kro	2022	IP	i	i	4	4927.7	3241.6	5709.2	2467.6	3
4322	kro	2022	FP	i	b	4	3572	3512	3629	117	3
4322	kro	2022	IP	i	i	5	4937.9	3293.7	5704.1	2410.4	3
4322	kro	2022	FP	i	b	5	3565	3502	3610	108	3
4322	kro	2022	IP	i	i	6	4908.6	3224.1	5895.9	2671.8	3
4322	kro	2022	FP	i	b	6	3563	3461	3634	173	3
4322	kro	2022	IP	i	i	7	4931.3	3251.2	5855.7	2604.5	3
4322	kro	2022	FP	i	b	7	3563	3457	3624	167	3
4322	kro	2022	IP	i	i	8	4952.6	3232.9	5902.5	2669.6	3
4322	kro	2022	FP	i	b	8	3566	3495	3609	114	3
4322	kro	2022	IP	i	i	9	4942.3	3234.3	5039	1804.7	3
4322	kro	2022	FP	i	b	9	3578	3471	3651	180	3
4322	kro	2022	IP	i	i	10	4948.2	3231.4	5104.2	1872.8	3
4322	kro	2022	FP	i	b	10	3577	3432	3632	200	3
4322	kro	2022	FP	k	b	1	3603	3537	3663	126	3
4322	kro	2022	IP	k	k	1	4637.6	4461.1	5301.2	840.1	3
4322	kro	2022	IP	k	k	2	4627.4	4302.2	5384	1081.8	3
4322	kro	2022	FP	k	b	2	3585	3515	3647	132	3
4322	kro	2022	IP	k	k	3	4684.5	4375.4	5351	975.6	3
4322	kro	2022	FP	k	b	3	3600	3502	3644	142	3
4322	kro	2022	IP	k	k	4	4658.9	4333.7	5414.7	1081	3
4322	kro	2022	FP	k	b	4	3585	3502	3657	155	3
4322	kro	2022	IP	k	k	5	4678.7	4462.6	5299.8	837.2	3
4322	kro	2022	FP	k	b	5	3629	3505	3689	184	3
4322	kro	2022	FP	k	b	6	3616	3505	3654	149	3
4322	kro	2022	IP	k	k	6	4664	4480.2	5402.3	922.1	3
4322	kro	2022	IP	k	k	7	4672.8	4471.4	5850.5	1379.1	3
4322	kro	2022	FP	k	b	7	3588	3525	3665	140	3
4322	kro	2022	IP	k	k	8	4674.3	4331.5	5936.2	1604.7	3
4322	kro	2022	FP	k	b	8	3610	3499	3635	136	3
4322	kro	2022	IP	k	k	9	4806.1	4329.3	5961.1	1631.8	3
4322	kro	2022	FP	k	b	9	3593	3533	3650	117	3
4322	kro	2022	IP	k	k	10	4664.7	4331.5	5269.7	938.2	3
4322	kro	2022	FP	k	b	10	3591	3448	3673	225	3
4422	kro	2022	FP	c	b	1	3477	3386	3581	195	4
4422	kro	2022	IP	c	c	1	4234.8	3753.6	5522.4	1768.8	4
4422	kro	2022	IP	c	c	2	4201.1	3760.2	5608.8	1848.6	4
4422	kro	2022	FP	c	b	2	3525	3414	3641	227	4
4422	kro	2022	IP	c	c	3	4266.3	3823.9	5587.6	1763.7	4
4422	kro	2022	FP	c	b	3	3508	3398	3603	205	4
4422	kro	2022	IP	c	c	4	4231.2	4114.7	5586.1	1471.4	4
4422	kro	2022	FP	c	b	4	3524	3421	3565	144	4
4422	kro	2022	IP	c	c	5	4250.2	3864.9	5603	1738.1	4
4422	kro	2022	FP	c	b	5	3457	3369	3533	164	4
4422	kro	2022	IP	c	c	6	4265.6	3897.9	5601.5	1703.6	4
4422	kro	2022	FP	c	b	6	3480	3342	3536	194	4
4422	kro	2022	FP	c	b	7	3499	3416	3555	139	4
4422	kro	2022	IP	c	c	7	4239.9	3720.7	5562.7	1842	4
4422	kro	2022	IP	c1	c1	1	4177.7	3535.4	4379.1	843.7	4
4422	kro	2022	FP	c1	b	1	3490	3391	4167	776	4
4422	kro	2022	IP	c1	c1	2	4194.5	3531	4380.6	849.6	4
4422	kro	2022	FP	c1	b	2	3556	3388	3610	222	4
4422	kro	2022	IP	c1	c1	3	4191.6	3544.1	4396.7	852.6	4
4422	kro	2022	FP	c1	b	3	3515	3424	3624	200	4
4422	kro	2022	IP	c1	c1	4	4207	3550.7	4321.2	770.5	4
4422	kro	2022	FP	c1	b	4	3514	3411	3632	221	4
4422	kro	2022	IP	c1	c1	5	4190.9	3525.8	4353.5	827.7	4
4422	kro	2022	FP	c1	b	5	3486	3339	4151	812	4
4422	kro	2022	IP	c1	c1	6	4224.6	3546.3	4358.6	812.3	4
4422	kro	2022	FP	c1	b	6	3553	3423	3647	224	4
4422	kro	2022	IP	c1	c1	7	4189.4	3586.6	4303.7	717.1	4
4422	kro	2022	FP	c1	b	7	3536	3471	3638	167	4
4422	kro	2022	IP	c1	c1	8	4244.3	3530.2	4374	843.8	4
4422	kro	2022	FP	c1	b	8	3509	3423	3575	152	4
4422	kro	2022	IP	c1	c1	9	4191.6	3477.5	4376.9	899.4	4
4422	kro	2022	FP	c1	b	9	3533	3416	3580	164	4
4422	kro	2022	IP	c1	c1	10	4172.6	3530.2	4333.7	803.5	4
4422	kro	2022	FP	c1	b	10	3500	3436	3609	173	4
4422	kro	2022	IP	f	f	1	5657.2	4482.4	5882	1399.6	4
4422	kro	2022	FP	f	b	1	3594	3480	3669	189	4
4422	kro	2022	IP	f	f	2	5572.2	4472.1	5937.7	1465.6	4
4422	kro	2022	FP	f	b	2	3498	2783	3615	832	4
4422	kro	2022	IP	f	f	3	5589.8	4494.8	5951.6	1456.8	4
4422	kro	2022	FP	f	b	3	3597	3492	3707	215	4
4422	kro	2022	IP	f	f	4	5581	4467.7	5932.6	1464.9	4
4422	kro	2022	FP	f	b	4	3577	3471	3650	179	4
4422	kro	2022	IP	f	f	5	5620.6	4453.1	5835.9	1382.8	4
4422	kro	2022	FP	f	b	5	3569	3455	3684	229	4
4422	kro	2022	IP	f	f	6	4866.2	4489.7	5785.4	1295.7	4
4422	kro	2022	FP	f	b	6	3565	3430	3599	169	4
4422	kro	2022	IP	f	f	7	4888.1	4446.5	5987.5	1541	4
4422	kro	2022	FP	f	b	7	3537	3407	3628	221	4
4422	kro	2022	IP	f	f	8	5602.2	4430.4	5906.9	1476.5	4
4422	kro	2022	FP	f	b	8	3552	3448	3628	180	4
4422	kro	2022	IP	f	f	9	5654.2	4413.5	5865.2	1451.7	4
4422	kro	2022	FP	f	b	9	3568	3389	3673	284	4
4422	kro	2022	IP	f	f	10	4972.4	4485.3	5940.6	1455.3	4
4422	kro	2022	FP	f	b	10	3572	3435	3626	191	4
4422	kro	2022	IP	i	i	1	3761.7	3677.4	5876.9	2199.5	4
4422	kro	2022	FP	i	b	1	3544	3457	3591	134	4
4422	kro	2022	IP	i	i	2	3742.6	3664.3	5565.6	1901.3	4
4422	kro	2022	FP	i	b	2	3556	3421	3612	191	4
4422	kro	2022	FP	i	b	3	3568	3480	5252	1772	4
4422	kro	2022	IP	i	i	3	5469.7	3653.3	6111.3	2458	4
4422	kro	2022	IP	i	i	4	3753.6	3637.9	5999.2	2361.3	4
4422	kro	2022	FP	i	b	4	3512	3407	3632	225	4
4422	kro	2022	IP	i	i	5	3678.2	3608.6	5993.4	2384.8	4
4422	kro	2022	FP	i	b	5	3530	3383	5189	1806	4
5022	ste	2022	IP	a	a	1	4294.1	4125	5589.1	1464.1	2
5022	ste	2022	FP	a	b	1	3354	3276	3424	148	2
5022	ste	2022	IP	a	a	2	4307.3	4054.6	5477	1422.4	2
5022	ste	2022	FP	a	b	2	3354	3257	3413	156	2
5022	ste	2022	IP	a	a	3	5363.5	3354.4	5497.5	2143.1	2
5022	ste	2022	FP	a	b	3	3382	3268	3436	168	2
5022	ste	2022	IP	a	a	4	4314.6	4072.2	5546.6	1474.4	2
5022	ste	2022	FP	a	b	4	3376	3279	3417	138	2
5022	ste	2022	FP	a	b	5	3385	3307	3433	126	2
5022	ste	2022	IP	a	a	5	4348.3	4070.8	5501.2	1430.4	2
5022	ste	2022	IP	a	a	6	4310.3	4137.4	5531.9	1394.5	2
5022	ste	2022	FP	a	b	6	3358	3290	3437	147	2
5022	ste	2022	IP	a	a	7	4911.6	4132.3	5451.4	1319.1	2
5022	ste	2022	FP	a	b	7	3382	3291	3424	133	2
5022	ste	2022	IP	a	a	8	4331.5	4141.8	5510.7	1368.9	2
5022	ste	2022	FP	a	b	8	3394	3316	3492	176	2
5022	ste	2022	IP	a	a	9	4326.4	4097.1	5542.9	1445.8	2
5022	ste	2022	FP	a	b	9	3375	3275	3443	168	2
5022	ste	2022	IP	a	a	10	4298.5	4159.4	5568.6	1409.2	2
5022	ste	2022	FP	a	b	10	3376	3291	3426	135	2
5022	ste	2022	IP	h	h	1	4461.1	3365.4	4578.3	1212.9	2
5022	ste	2022	FP	h	b	1	3354	3212	3452	240	2
5022	ste	2022	IP	h	h	2	4454.5	3327.3	4580.5	1253.2	2
5022	ste	2022	FP	h	b	2	3363	3275	3392	117	2
5022	ste	2022	IP	h	h	3	4442.8	3336.9	4572.5	1235.6	2
5022	ste	2022	FP	h	b	3	3328	3229	3451	222	2
5022	ste	2022	FP	h	b	4	3310	3202	3430	228	2
5022	ste	2022	IP	h	h	4	4434	3325.9	4584.9	1259	2
5022	ste	2022	IP	h	h	5	4425.2	3344.2	4541.7	1197.5	2
5022	ste	2022	FP	h	b	5	3372	3234	3457	223	2
5022	ste	2022	IP	h	h	6	4447.9	3335.4	4562.2	1226.8	2
5022	ste	2022	FP	h	b	6	3335	3213	3423	210	2
5022	ste	2022	IP	h	h	7	4459.7	3358.8	4571	1212.2	2
5022	ste	2022	FP	h	b	7	3351	3232	3454	222	2
5022	ste	2022	FP	h	b	8	3333	3234	3424	190	2
5022	ste	2022	IP	h	h	8	4458.2	3333.2	4567.3	1234.1	2
5022	ste	2022	IP	h	h	9	4475.8	3342.7	4577.6	1234.9	2
5022	ste	2022	FP	h	b	9	3357	2698	3477	779	2
5022	ste	2022	IP	h	h	10	4448.7	3328.1	4587.8	1259.7	2
5022	ste	2022	FP	h	b	10	3355	3276	3383	107	2
5122	ste	2022	IP	c	c	1	4084.7	3620.3	5265.3	1645	3
5122	ste	2022	FP	c	b	1	3372	3234	3474	240	3
5122	ste	2022	FP	c	b	2	3355	3225	3436	211	3
5122	ste	2022	IP	c	c	2	4076.6	3605.7	5316.6	1710.9	3
5122	ste	2022	IP	c	c	3	4129.3	3600.5	5294.6	1694.1	3
5122	ste	2022	FP	c	b	3	3295	3194	3443	249	3
5122	ste	2022	FP	c	b	4	3382	3273	3473	200	3
5122	ste	2022	IP	c	c	4	4083.9	3640.8	5319.5	1678.7	3
5122	ste	2022	IP	c	c	5	4103.7	3637.2	5192.1	1554.9	3
5122	ste	2022	FP	c	b	5	3413	3285	3503	218	3
5122	ste	2022	FP	c	b	6	3329	3221	3471	250	3
5122	ste	2022	IP	c	c	6	4090.5	3651.8	5307.1	1655.3	3
5122	ste	2022	IP	c	c	7	5130.6	3661.3	5434.5	1773.2	3
5122	ste	2022	FP	c	b	7	3372	3231	3462	231	3
5122	ste	2022	IP	c	c	8	4063.4	3541.9	5370.8	1828.9	3
5122	ste	2022	FP	c	b	8	3353	3243	3398	155	3
5122	ste	2022	IP	c	c	9	4882.3	3656.2	5411.1	1754.9	3
5122	ste	2022	FP	c	b	9	3376	3260	3457	197	3
5122	ste	2022	IP	c	c	10	4981.2	3697.9	5441.1	1743.2	3
5122	ste	2022	FP	c	b	10	3348	3237	3481	244	3
5122	ste	2022	IP	i	i	1	4514.6	2975	5343	2368	3
5122	ste	2022	FP	i	b	1	3275	3199	3388	189	3
5122	ste	2022	FP	i	b	2	3259	3166	3396	230	3
5122	ste	2022	IP	i	i	2	3068.8	2994.8	5360.5	2365.7	3
5122	ste	2022	IP	i	i	3	4552	3013.1	5396.4	2383.3	3
5122	ste	2022	FP	i	b	3	3309	3200	3455	255	3
5122	ste	2022	FP	i	b	4	3266	3196	3416	220	3
5122	ste	2022	IP	i	i	4	4517.5	3021.9	5492.4	2470.5	3
5122	ste	2022	FP	i	b	5	3295	3210	3375	165	3
5122	ste	2022	IP	i	i	5	4569.5	3012.4	5377.4	2365	3
5122	ste	2022	IP	i	i	6	4568.1	2982.4	5374.5	2392.1	3
5122	ste	2022	FP	i	b	6	3336	3225	3474	249	3
5122	ste	2022	IP	i	i	7	4565.1	2989	5401.6	2412.6	3
5122	ste	2022	FP	i	b	7	3314	3114	3421	307	3
5122	ste	2022	IP	i	i	8	4564.4	3038	5415.5	2377.5	3
5122	ste	2022	FP	i	b	8	3319	3203	3355	152	3
5122	ste	2022	IP	i	i	9	4543.2	3024.1	5396.4	2372.3	3
5122	ste	2022	FP	i	b	9	3316	3203	3413	210	3
5122	ste	2022	IP	i	i	10	4543.9	3023.4	5366.4	2343	3
5122	ste	2022	FP	i	b	10	3291	3199	3436	237	3
5122	ste	2022	IP	n1	n1	1	4526.3	4328.6	5687.2	1358.6	3
5122	ste	2022	FP	n1	b	1	3404	3285	3480	195	3
5122	ste	2022	IP	n1	n1	2	4595.9	4415	5936.2	1521.2	3
5122	ste	2022	FP	n1	b	2	3360	3256	3442	186	3
5122	ste	2022	IP	n1	n1	3	4594.4	4409.1	5770	1360.9	3
5122	ste	2022	FP	n1	b	3	3338	3229	3489	260	3
5122	ste	2022	IP	n1	n1	4	4509.5	4385	6024.1	1639.1	3
5122	ste	2022	FP	n1	b	4	3304	3218	3459	241	3
5122	ste	2022	IP	n1	n1	5	4631.1	4426.7	6199.9	1773.2	3
5122	ste	2022	FP	n1	b	5	3375	3228	3500	272	3
5122	ste	2022	IP	n1	n1	6	4616.4	4419.4	6214.5	1795.1	3
5122	ste	2022	FP	n1	b	6	3333	3227	3492	265	3
5122	ste	2022	IP	n1	n1	7	4598.8	4437	6197.7	1760.7	3
5122	ste	2022	FP	n1	b	7	3405	3237	3553	316	3
5122	ste	2022	IP	n1	n1	8	4622.3	4426	6255.6	1829.6	3
5122	ste	2022	FP	n1	b	8	3408	3275	3509	234	3
5122	ste	2022	IP	n1	n1	9	4647.9	4469.9	6266.6	1796.7	3
5122	ste	2022	FP	n1	b	9	3360	3240	4552	1312	3
5122	ste	2022	IP	n1	n1	10	4628.1	4461.9	5838.1	1376.2	3
5122	ste	2022	FP	n1	b	10	3420	3284	3530	246	3
5622	kro	2022	IP	d	d	1	4323.4	4066.4	5569.3	1502.9	2
5622	kro	2022	FP	d	b	1	3473	3391	3561	170	2
5622	kro	2022	IP	d	d	2	4365.9	4076.6	5718.7	1642.1	2
5622	kro	2022	FP	d	b	2	3467	3399	3498	99	2
5622	kro	2022	IP	d	d	3	4425.2	4064.2	5584.7	1520.5	2
5622	kro	2022	FP	d	b	3	3442	3366	3547	181	2
5622	kro	2022	IP	d	d	4	4350.5	4097.1	5526.8	1429.7	2
5622	kro	2022	FP	d	b	4	3473	3407	3533	126	2
5622	kro	2022	IP	d	d	5	4406.2	4116.2	5596.4	1480.2	2
5622	kro	2022	FP	d	b	5	3498	3413	3528	115	2
5622	kro	2022	IP	e	e	1	4002.6	3391.1	6131.8	2740.7	2
5622	kro	2022	FP	e	b	1	3457	3391	3524	133	2
5622	kro	2022	IP	e	e	2	3940.4	3385.9	5931.8	2545.9	2
5622	kro	2022	FP	e	b	2	3489	3389	3563	174	2
5622	kro	2022	IP	e	e	3	5734.1	3339.8	6158.9	2819.1	2
5622	kro	2022	FP	e	b	3	3446	3389	3569	180	2
6422	swie	2022	IP	e	e	1	3906.7	3251.2	5783.2	2532	2
6422	swie	2022	FP	e	b	1	3518	3420	3575	155	2
6422	swie	2022	IP	e	e	2	3912.5	3273.9	5756.8	2482.9	2
6422	swie	2022	FP	e	b	2	3522	3402	3619	217	2
6422	swie	2022	IP	e	e	3	3909.6	3272.4	5856.4	2584	2
6422	swie	2022	FP	e	b	3	3531	3402	3616	214	2
6422	swie	2022	IP	e	e	4	3884	3264.4	5799.3	2534.9	2
6422	swie	2022	FP	e	b	4	3487	3361	3565	204	2
6422	swie	2022	IP	e	e	5	3926.5	3270.9	5791.2	2520.3	2
6422	swie	2022	FP	e	b	5	3480	3358	3653	295	2
6422	swie	2022	IP	e	e	6	3832	3270.9	5800	2529.1	2
6422	swie	2022	FP	e	b	6	3477	3383	3621	238	2
6422	swie	2022	IP	e	e	7	3884	3251.2	5797.1	2545.9	2
6422	swie	2022	FP	e	b	7	3524	3404	3621	217	2
6422	swie	2022	IP	e	e	8	3847.4	3256.3	5897.4	2641.1	2
6422	swie	2022	FP	e	b	8	3522	3426	3621	195	2
6422	swie	2022	IP	e	e	9	3862	3264.4	5833	2568.6	2
6422	swie	2022	FP	e	b	9	3518	3433	3615	182	2
6422	swie	2022	FP	e	b	10	3518	3416	3641	225	2
6422	swie	2022	IP	e	e	10	3889.1	3273.9	5857.1	2583.2	2
6422	swie	2022	IP	l	l	1	5088.1	3320.8	5603	2282.2	2
6422	swie	2022	FP	l	b	1	3518	3432	3574	142	2
6422	swie	2022	FP	l	b	2	3537	3401	3621	220	2
6422	swie	2022	IP	l	l	2	3522.9	3205	5645.5	2440.5	2
6422	swie	2022	IP	l	l	3	3541.9	3218.2	5728.2	2510	2
6422	swie	2022	FP	l	b	3	3527	3429	3577	148	2
6422	swie	2022	FP	l	b	4	3552	3421	3638	217	2
6422	swie	2022	IP	l	l	4	3540.5	3325.1	5696	2370.9	2
6422	swie	2022	IP	l	l	5	3532.4	3303.2	5616.9	2313.7	2
6422	swie	2022	FP	l	b	5	3530	3435	3588	153	2
6422	swie	2022	IP	l	l	6	3540.5	3326.6	5698.9	2372.3	2
6422	swie	2022	FP	l	b	6	3521	3423	3640	217	2
6422	swie	2022	IP	l	l	7	5139.4	3492.1	5657.2	2165.1	2
6422	swie	2022	FP	l	b	7	3505	3420	3591	171	2
6422	swie	2022	IP	l	l	8	5137.2	3355.9	5735.5	2379.6	2
6422	swie	2022	FP	l	b	8	3536	3439	3619	180	2
6422	swie	2022	IP	l	l	9	5106.4	3353.7	5729.7	2376	2
6422	swie	2022	FP	l	b	9	3493	3432	3590	158	2
6422	swie	2022	IP	l	l	10	5148.1	3292.2	5752.4	2460.2	2
6422	swie	2022	FP	l	b	10	3508	3411	3590	179	2
8722	paw	2022	IP	c1	c1	1	4177	3516.3	4297.1	780.8	3
8722	paw	2022	FP	c1	b	1	3481	3392	3571	179	3
8722	paw	2022	IP	c1	c1	2	4220.2	3536.1	4327.1	791	3
8722	paw	2022	FP	c1	b	2	3455	3370	3569	199	3
8722	paw	2022	FP	c1	b	3	3515	3402	3583	181	3
8722	paw	2022	IP	c1	c1	3	4166.7	3528	4312.5	784.5	3
8722	paw	2022	IP	c1	c1	4	4173.3	3529.5	4295.6	766.1	3
8722	paw	2022	FP	c1	b	4	3502	3401	3593	192	3
8722	paw	2022	IP	c1	c1	5	4157.9	3350.8	4301.5	950.7	3
8722	paw	2022	FP	c1	b	5	3483	3398	3580	182	3
8722	paw	2022	IP	c1	c1	6	4153.5	3532.4	4265.6	733.2	3
8722	paw	2022	FP	c1	b	6	3480	3395	3587	192	3
8722	paw	2022	FP	c1	b	7	3521	3382	3593	211	3
8722	paw	2022	IP	c1	c1	7	4193.1	3507.5	4303.7	796.2	3
8722	paw	2022	IP	c1	c1	8	4134.5	3547.8	4256.8	709	3
8722	paw	2022	FP	c1	b	8	3443	3386	3587	201	3
8722	paw	2022	FP	c1	b	9	3477	3370	3581	211	3
8722	paw	2022	IP	c1	c1	9	4144	3491.4	4288.3	796.9	3
8722	paw	2022	IP	c1	c1	10	4213.6	3531	4292.7	761.7	3
8722	paw	2022	FP	c1	b	10	3505	3395	3578	183	3
8722	paw	2022	IP	f	f	1	4654.5	4101.5	5696.7	1595.2	3
8722	paw	2022	FP	f	b	1	3495	3388	3590	202	3
8722	paw	2022	IP	f	f	2	4650.8	4125.7	5681.3	1555.6	3
8722	paw	2022	FP	f	b	2	3481	3399	3561	162	3
8722	paw	2022	IP	f	f	3	4674.3	4120.6	5640.3	1519.7	3
8722	paw	2022	FP	f	b	3	3470	3386	3571	185	3
8722	paw	2022	IP	f	f	4	4549.8	4072.2	5627.1	1554.9	3
8722	paw	2022	FP	f	b	4	3437	3369	3556	187	3
8722	paw	2022	IP	f	f	5	4619.3	4074.4	5675.5	1601.1	3
8722	paw	2022	FP	f	b	5	3487	3388	3585	197	3
8722	paw	2022	IP	f	f	6	4606.9	4099.3	5618.4	1519.1	3
8722	paw	2022	FP	f	b	6	3473	3369	3572	203	3
8722	paw	2022	IP	f	f	7	4534.4	4073.7	5657.2	1583.5	3
8722	paw	2022	FP	f	b	7	3464	3377	3599	222	3
8722	paw	2022	IP	f	f	8	4533.6	4077.3	5644.7	1567.4	3
8722	paw	2022	FP	f	b	8	3470	3376	3569	193	3
8722	paw	2022	IP	f	f	9	4569.5	4084.7	5667.4	1582.7	3
8722	paw	2022	FP	f	b	9	3452	3382	3600	218	3
8722	paw	2022	IP	f	f	10	5276.3	4111	5679.9	1568.9	3
8722	paw	2022	FP	f	b	10	3484	3411	3590	179	3
8722	paw	2022	FP	j	b	1	3462	3395	3561	166	3
8722	paw	2022	IP	j	j	1	3807.8	3274.6	5677.7	2403.1	3
8722	paw	2022	IP	j	j	2	3817.3	3187.5	5649.1	2461.6	3
8722	paw	2022	FP	j	b	2	3458	3388	3541	153	3
8722	paw	2022	IP	j	j	3	3815.9	3201.4	5675.5	2474.1	3
8722	paw	2022	FP	j	b	3	3471	3376	3556	180	3
8722	paw	2022	IP	j	j	4	3834.9	3253.4	5680.6	2427.2	3
8722	paw	2022	FP	j	b	4	3446	3366	3549	183	3
8722	paw	2022	IP	j	j	5	3794.6	3190.4	5715	2524.6	3
8722	paw	2022	FP	j	b	5	3445	3382	3590	208	3
8722	paw	2022	IP	j	j	6	3809.3	3229.9	5708.4	2478.5	3
8722	paw	2022	FP	j	b	6	3490	3394	3619	225	3
8722	paw	2022	IP	j	j	7	3798.3	3238.7	5692.3	2453.6	3
8722	paw	2022	FP	j	b	7	3484	3373	3561	188	3
8722	paw	2022	IP	j	j	8	3799.8	3228.5	5688.7	2460.2	3
8722	paw	2022	FP	j	b	8	3480	3367	3594	227	3
8722	paw	2022	IP	j	j	9	3778.5	3174.3	5701.1	2526.8	3
8722	paw	2022	FP	j	b	9	3492	3391	3550	159	3
8722	paw	2022	IP	j	j	10	3780.7	3229.9	5677	2447.1	3
8722	paw	2022	FP	j	b	10	3459	3394	3537	143	3
9122	kro	2022	FP	i	b	1	3457	3355	3512	157	2
9122	kro	2022	IP	i	i	1	4168.2	2687.2	5190.6	2503.4	2
9122	kro	2022	IP	i	i	2	4185.7	2674.8	5249.2	2574.4	2
9122	kro	2022	FP	i	b	2	3410	3310	3468	158	2
9122	kro	2022	FP	i	b	3	3451	3351	3509	158	2
9122	kro	2022	IP	i	i	3	4193.1	2677.7	5122.5	2444.8	2
9122	kro	2022	IP	i	i	4	4139.6	2689.4	5173.8	2484.4	2
9122	kro	2022	FP	i	b	4	3416	3316	3465	149	2
9122	kro	2022	IP	i	i	5	4168.9	2693.1	5157.7	2464.6	2
9122	kro	2022	FP	i	b	5	3451	3325	3544	219	2
9122	kro	2022	IP	i	i	6	4182.1	2688.7	5190.6	2501.9	2
9122	kro	2022	FP	i	b	6	3395	3266	3490	224	2
9122	kro	2022	FP	i	b	7	3424	3322	3530	208	2
9122	kro	2022	IP	i	i	7	4193.1	2763.4	5346.6	2583.2	2
9122	kro	2022	IP	i	i	8	4138.1	2690.9	5162.1	2471.2	2
9122	kro	2022	FP	i	b	8	3427	3351	3524	173	2
9122	kro	2022	IP	i	i	9	4166	2711.4	5198.7	2487.3	2
9122	kro	2022	FP	i	b	9	3459	3325	3533	208	2
9122	kro	2022	IP	i	i	10	4168.2	2702.6	5230.2	2527.6	2
9122	kro	2022	FP	i	b	10	3427	3331	3530	199	2
123	ste	2023	FP	c	b	1	3350	3256	3416	160	3
123	ste	2023	IP	c	c	1	5099.1	3552.9	5315.9	1763	3
123	ste	2023	IP	c	c	2	5130.6	3469.4	5357.6	1888.2	3
123	ste	2023	FP	c	b	2	3345	3237	3407	170	3
123	ste	2023	IP	c	c	3	4033.4	3490.7	5318.1	1827.4	3
123	ste	2023	FP	c	b	3	3344	3219	3402	183	3
123	ste	2023	IP	c	c	4	5180.4	3469.4	5332	1862.6	3
123	ste	2023	FP	c	b	4	3347	3232	3402	170	3
123	ste	2023	IP	c	c	5	4056.8	3589.5	5288.8	1699.3	3
123	ste	2023	FP	c	b	5	3376	3256	3452	196	3
123	ste	2023	IP	c	c	6	4034.1	3626.9	5363.5	1736.6	3
123	ste	2023	FP	c	b	6	3326	3234	3424	190	3
123	ste	2023	FP	c	b	7	3338	3221	3439	218	3
123	ste	2023	IP	c	c	7	5062.5	3517.8	5324.7	1806.9	3
123	ste	2023	IP	c	c	8	4998.7	3552.9	5250.7	1697.8	3
123	ste	2023	FP	c	b	8	3357	3246	3413	167	3
123	ste	2023	IP	c	c	9	4051.7	3500.2	5220.7	1720.5	3
123	ste	2023	FP	c	b	9	3328	3225	3392	167	3
123	ste	2023	IP	c	c	10	5104.9	3512.6	5285.1	1772.5	3
123	ste	2023	FP	c	b	10	3367	3251	3423	172	3
123	ste	2023	FP	i	b	1	3297	3183	3417	234	3
123	ste	2023	IP	i	i	1	3350	3229.2	5860.1	2630.9	3
123	ste	2023	IP	i	i	2	3328.8	3229.2	5833.7	2604.5	3
123	ste	2023	FP	i	b	2	3313	3203	3395	192	3
123	ste	2023	FP	i	b	3	3312	3218	3380	162	3
123	ste	2023	IP	i	i	3	3380.1	3275.3	5360.5	2085.2	3
123	ste	2023	IP	i	i	4	3373.5	3269.5	5742.9	2473.4	3
123	ste	2023	FP	i	b	4	3320	3215	3413	198	3
123	ste	2023	IP	i	i	5	3379.3	3244.6	5821.2	2576.6	3
123	ste	2023	FP	i	b	5	3278	3159	3361	202	3
123	ste	2023	FP	i	b	6	3313	3197	3395	198	3
123	ste	2023	IP	i	i	6	3326.6	3221.9	5771.4	2549.5	3
123	ste	2023	IP	i	i	7	3372	3243.8	5871	2627.2	3
123	ste	2023	FP	i	b	7	3322	3218	3451	233	3
123	ste	2023	FP	i	b	8	3351	3240	3401	161	3
123	ste	2023	IP	i	i	8	3385.2	3238.7	5912.1	2673.4	3
123	ste	2023	FP	i	b	9	3344	3235	3404	169	3
123	ste	2023	IP	i	i	9	5192.8	3240.2	5920.8	2680.6	3
123	ste	2023	IP	i	i	10	3355.2	3237.3	5894.5	2657.2	3
123	ste	2023	FP	i	b	10	3317	3187	3402	215	3
123	ste	2023	IP	n1	n1	1	4590	4426.7	6010.2	1583.5	3
123	ste	2023	FP	n1	b	1	3355	3249	3430	181	3
123	ste	2023	FP	n1	b	2	3339	3237	3416	179	3
123	ste	2023	IP	n1	n1	2	4571.7	4453.8	6221.9	1768.1	3
123	ste	2023	IP	n1	n1	3	4619.3	4452.3	6233.6	1781.3	3
123	ste	2023	FP	n1	b	3	3354	3237	3417	180	3
123	ste	2023	FP	n1	b	4	3339	3266	3426	160	3
123	ste	2023	IP	n1	n1	4	4661.1	4518.3	4768	249.7	3
123	ste	2023	IP	n1	n1	5	4656	4530	4763.6	233.6	3
123	ste	2023	FP	n1	b	5	3407	3297	3465	168	3
123	ste	2023	FP	n1	b	6	3351	3260	3459	199	3
123	ste	2023	IP	n1	n1	6	4595.9	4523.4	4742.4	219	3
123	ste	2023	IP	n1	n1	7	4630.3	4475	5589.8	1114.8	3
123	ste	2023	FP	n1	b	7	3353	3260	3426	166	3
123	ste	2023	IP	n1	n1	8	4562.9	4387.9	6210.2	1822.3	3
123	ste	2023	FP	n1	b	8	3372	3250	3432	182	3
123	ste	2023	FP	n1	b	9	3323	3222	3407	185	3
123	ste	2023	IP	n1	n1	9	4604	4497.8	4744.6	246.8	3
123	ste	2023	IP	n1	n1	10	4568.8	4455.3	4740.9	285.6	3
123	ste	2023	FP	n1	b	10	3366	3253	3448	195	3
223	ste	2023	IP	i	i	1	5055.1	3197	5910.6	2713.6	2
223	ste	2023	FP	i	b	1	3313	3190	3366	176	2
223	ste	2023	IP	i	i	2	3325.1	3227	5910.6	2683.6	2
223	ste	2023	FP	i	b	2	3298	3174	3395	221	2
223	ste	2023	IP	i	i	3	3292.2	3221.9	5932.6	2710.7	2
223	ste	2023	FP	i	b	3	3326	3279	3432	153	2
223	ste	2023	FP	i	b	4	3278	3222	3339	117	2
223	ste	2023	IP	i	i	4	5047.1	3199.9	5986	2786.1	2
223	ste	2023	IP	i	i	5	5745.8	3183.1	5832.2	2649.1	2
223	ste	2023	FP	i	b	5	3316	3254	3353	99	2
223	ste	2023	IP	i	i	6	5011	3235	5947	2712	2
223	ste	2023	FP	i	b	6	3336	3260	3398	138	2
223	ste	2023	IP	i	i	7	5076	3215	5882	2667	2
223	ste	2023	FP	i	b	7	3304	3253	3379	126	2
223	ste	2023	IP	i	i	8	5003	3179	5811	2632	2
223	ste	2023	FP	i	b	8	3322	3227	3414	187	2
223	ste	2023	FP	i	b	9	3316	3272	3386	114	2
223	ste	2023	IP	i	i	9	5050	3175	5904	2729	2
223	ste	2023	FP	i	b	10	3333	3216	3436	220	2
223	ste	2023	IP	i	i	10	4942	3201	5864	2663	2
223	ste	2023	FP	m	b	1	3275	3199	3348	149	2
223	ste	2023	IP	m	m	1	4119	3947	5052	1105	2
223	ste	2023	IP	m	m	2	4858	3981	5085	1104	2
223	ste	2023	FP	m	b	2	3304	3249	3383	134	2
223	ste	2023	FP	m	b	3	3304	3193	3350	157	2
223	ste	2023	IP	m	m	3	4710	4008	5096	1088	2
223	ste	2023	IP	m	m	4	4875	3962	5101	1139	2
223	ste	2023	FP	m	b	4	3328	3249	3442	193	2
223	ste	2023	IP	m	m	5	4686	4005	5149	1144	2
223	ste	2023	FP	m	b	5	3313	3257	3354	97	2
223	ste	2023	IP	m	m	6	4222	3999	5215	1216	2
223	ste	2023	FP	m	b	6	3333	3250	3377	127	2
223	ste	2023	IP	m	m	7	4817	3973	5094	1121	2
223	ste	2023	FP	m	b	7	3290	3177	3372	195	2
223	ste	2023	FP	m	b	8	3282	3232	3379	147	2
223	ste	2023	IP	m	m	8	4756	4015	5057	1042	2
223	ste	2023	IP	m	m	9	4120	4006	5049	1043	2
223	ste	2023	FP	m	b	9	3314	3208	3417	209	2
223	ste	2023	FP	m	b	10	3312	3206	3396	190	2
223	ste	2023	IP	m	m	10	4118	4000	5129	1129	2
623	ste	2023	IP	a	a	1	4320	4144	5502	1358	3
623	ste	2023	FP	a	b	1	3338	3259	3477	218	3
623	ste	2023	IP	a	a	2	4324	4152	5490	1338	3
623	ste	2023	FP	a	b	2	3350	3210	3449	239	3
623	ste	2023	IP	a	a	3	4339	4119	5518	1399	3
623	ste	2023	FP	a	b	3	3360	3238	3449	211	3
623	ste	2023	IP	a	a	4	4289	4156	5565	1409	3
623	ste	2023	FP	a	b	4	3355	3235	3467	232	3
623	ste	2023	IP	a	a	5	4327	4067	5494	1427	3
623	ste	2023	FP	a	b	5	3385	3275	3468	193	3
623	ste	2023	IP	a	a	6	4279	4143	5551	1408	3
623	ste	2023	FP	a	b	6	3394	3254	3503	249	3
623	ste	2023	IP	a	a	7	4353	4144	5557	1413	3
623	ste	2023	FP	a	b	7	3335	3241	3489	248	3
623	ste	2023	IP	a	a	8	4294	4149	5481	1332	3
623	ste	2023	FP	a	b	8	3348	3209	3459	250	3
623	ste	2023	FP	a	b	9	3392	3272	3464	192	3
623	ste	2023	IP	a	a	9	4297	4099	5501	1402	3
623	ste	2023	IP	a	a	10	4308	4078	5514	1436	3
623	ste	2023	FP	a	b	10	3373	3266	3462	196	3
623	ste	2023	IP	h	h	1	4582	3365	4638	1273	3
623	ste	2023	FP	h	b	1	3335	3222	3483	261	3
623	ste	2023	IP	h	h	2	4574	3356	4633	1277	3
623	ste	2023	FP	h	b	2	3350	3177	3477	300	3
623	ste	2023	IP	h	h	3	4560	3347	4662	1315	3
623	ste	2023	FP	h	b	3	3319	3209	3446	237	3
623	ste	2023	FP	h	b	4	3320	3215	3451	236	3
623	ste	2023	IP	h	h	4	4530	3333	4673	1340	3
623	ste	2023	IP	h	h	5	4588	3349	4659	1310	3
623	ste	2023	FP	h	b	5	3335	3208	3461	253	3
623	ste	2023	IP	h	h	6	4552	3421	4609	1188	3
623	ste	2023	FP	h	b	6	3360	3244	3505	261	3
623	ste	2023	IP	h	h	7	4552	3375	4616	1241	3
623	ste	2023	FP	h	b	7	3322	3215	3498	283	3
623	ste	2023	IP	h	h	8	4530	3393	4596	1203	3
623	ste	2023	FP	h	b	8	3358	3235	3474	239	3
623	ste	2023	FP	h	b	9	3344	3240	3458	218	3
623	ste	2023	IP	h	h	9	4546	3379	4595	1216	3
623	ste	2023	IP	h	h	10	4581	3375	4660	1285	3
623	ste	2023	FP	h	b	10	3366	3253	3445	192	3
623	ste	2023	IP	m	m	1	4300	4252	6177	1925	3
623	ste	2023	FP	m	b	1	3427	3284	3476	192	3
623	ste	2023	IP	m	m	2	4274	4205	6160	1955	3
623	ste	2023	FP	m	b	2	3355	3249	3476	227	3
623	ste	2023	IP	m	m	3	4286	4230	6132	1902	3
623	ste	2023	FP	m	b	3	3339	3250	3471	221	3
623	ste	2023	IP	m	m	4	4283	4226	6193	1967	3
623	ste	2023	FP	m	b	4	3353	3224	3430	206	3
623	ste	2023	IP	m	m	5	4289	4243	5881	1638	3
623	ste	2023	FP	m	b	5	3319	3218	3429	211	3
623	ste	2023	IP	m	m	6	4296	4240	5874	1634	3
623	ste	2023	FP	m	b	6	3326	3202	3436	234	3
623	ste	2023	FP	m	b	7	3351	3196	3440	244	3
623	ste	2023	IP	m	m	7	4274	4227	6227	2000	3
623	ste	2023	IP	m	m	8	4288	4243	6211	1968	3
623	ste	2023	FP	m	b	8	3306	3188	3489	301	3
623	ste	2023	IP	m	m	9	4326	4245	5920	1675	3
623	ste	2023	FP	m	b	9	3301	3187	3464	277	3
623	ste	2023	IP	m	m	10	4270	4235	5914	1679	3
623	ste	2023	FP	m	b	10	3314	3175	3462	287	3
823	ste	2023	IP	f	f	1	4254	3931	5282	1351	3
823	ste	2023	FP	f	b	1	3294	3231	3336	105	3
823	ste	2023	FP	f	b	2	3294	3235	3336	101	3
823	ste	2023	IP	f	f	2	4244	3922	5259	1337	3
823	ste	2023	IP	f	f	3	4833	3934	5282	1348	3
823	ste	2023	FP	f	b	3	3295	3237	3338	101	3
823	ste	2023	IP	f	f	4	4335	3950	5369	1419	3
823	ste	2023	FP	f	b	4	3319	3259	3341	82	3
823	ste	2023	IP	f	f	5	4281	3963	5323	1360	3
823	ste	2023	FP	f	b	5	3312	3228	3355	127	3
823	ste	2023	IP	f	f	6	4308	3908	5296	1388	3
823	ste	2023	FP	f	b	6	3310	3253	3325	72	3
823	ste	2023	FP	f	b	7	3312	3244	3353	109	3
823	ste	2023	IP	f	f	7	4847	3966	5306	1340	3
823	ste	2023	IP	f	f	8	4302	3979	5291	1312	3
823	ste	2023	FP	f	b	8	3323	3257	3331	74	3
823	ste	2023	IP	f	f	9	4327	3970	5323	1353	3
823	ste	2023	FP	f	b	9	3325	3235	3369	134	3
823	ste	2023	IP	f	f	10	4845	3933	5356	1423	3
823	ste	2023	FP	f	b	10	3320	3246	3347	101	3
823	ste	2023	FP	l	b	1	3294	3237	3351	114	3
823	ste	2023	IP	l	l	1	3367	3125	5507	2382	3
823	ste	2023	IP	l	l	2	4849	3124	5541	2417	3
823	ste	2023	FP	l	b	2	3294	3181	3351	170	3
823	ste	2023	IP	l	l	3	3373	3136	5573	2437	3
823	ste	2023	FP	l	b	3	3312	3247	3350	103	3
823	ste	2023	FP	l	b	4	3317	3234	3341	107	3
823	ste	2023	IP	l	l	4	4885	3120	5592	2472	3
823	ste	2023	IP	l	l	5	3366	3153	5605	2452	3
823	ste	2023	FP	l	b	5	3322	3262	3342	80	3
823	ste	2023	IP	l	l	6	3388	3142	5586	2444	3
823	ste	2023	FP	l	b	6	3301	3243	3396	153	3
823	ste	2023	FP	l	b	7	3316	3241	3360	119	3
823	ste	2023	IP	l	l	7	3400	3157	5514	2357	3
823	ste	2023	FP	l	b	8	3326	3266	3367	101	3
823	ste	2023	IP	l	l	8	3377	3136	5561	2425	3
823	ste	2023	IP	l	l	9	3383	3148	5501	2353	3
823	ste	2023	FP	l	b	9	3319	3221	3379	158	3
823	ste	2023	IP	l	l	10	4885	3148	5547	2399	3
823	ste	2023	FP	l	b	10	3326	3238	3361	123	3
823	ste	2023	FP	li	b	1	3307	3243	3348	105	3
823	ste	2023	IP	li	li	1	4116	3171	5500	2329	3
823	ste	2023	IP	li	li	2	4103	3194	5555	2361	3
823	ste	2023	FP	li	b	2	3310	3251	3351	100	3
823	ste	2023	IP	li	li	3	4083	3366	5484	2118	3
823	ste	2023	FP	li	b	3	3313	3253	3354	101	3
823	ste	2023	IP	li	li	4	4114	3204	5610	2406	3
823	ste	2023	FP	li	b	4	3316	3257	3355	98	3
823	ste	2023	FP	li	b	5	3335	3273	3361	88	3
823	ste	2023	IP	li	li	5	4125	3218	5540	2322	3
823	ste	2023	IP	li	li	6	4122	3233	5583	2350	3
823	ste	2023	FP	li	b	6	3331	3235	3355	120	3
823	ste	2023	IP	li	li	7	4104	3224	5589	2365	3
823	ste	2023	FP	li	b	7	3344	3241	3402	161	3
823	ste	2023	FP	li	b	8	3338	3278	3377	99	3
823	ste	2023	IP	li	li	8	4093	3273	5534	2261	3
823	ste	2023	FP	li	b	9	3325	3232	3391	159	3
823	ste	2023	IP	li	li	9	4103	3375	5490	2115	3
823	ste	2023	IP	li	li	10	4134	3354	5455	2101	3
823	ste	2023	FP	li	b	10	3347	3287	3388	101	3
1023	ste	2023	IP	c1	c1	1	3776	3188	3933	745	2
1023	ste	2023	FP	c1	b	1	3225	3112	3288	176	2
1023	ste	2023	IP	c1	c1	2	3782	3179	3930	751	2
1023	ste	2023	FP	c1	b	2	3241	3131	3303	172	2
1023	ste	2023	FP	c1	b	3	3222	3108	3323	215	2
1023	ste	2023	IP	c1	c1	3	3782	3177	3906	729	2
1023	ste	2023	IP	c1	c1	4	3816	3180	3903	723	2
1023	ste	2023	FP	c1	b	4	3216	3121	3288	167	2
1023	ste	2023	FP	c1	b	5	3234	3106	3279	173	2
1023	ste	2023	IP	c1	c1	5	3773	3178	3952	774	2
1023	ste	2023	IP	c1	c1	6	3788	3177	3910	733	2
1023	ste	2023	FP	c1	b	6	3221	3130	3298	168	2
1023	ste	2023	IP	c1	c1	7	3804	3077	3977	900	2
1023	ste	2023	FP	c1	b	7	3219	3159	3276	117	2
1023	ste	2023	IP	c1	c1	8	3862	3071	3979	908	2
1023	ste	2023	FP	c1	b	8	3247	3130	3310	180	2
1023	ste	2023	FP	c1	b	9	3225	3140	3300	160	2
1023	ste	2023	IP	c1	c1	9	3793	3199	3943	744	2
1023	ste	2023	IP	c1	c1	10	3800	3041	3968	927	2
1023	ste	2023	FP	c1	b	10	3244	3118	3294	176	2
1023	ste	2023	IP	m	m	1	4722	3844	4832	988	2
1023	ste	2023	FP	m	b	1	3254	3142	3310	168	2
1023	ste	2023	IP	m	m	2	4738	3927	4872	945	2
1023	ste	2023	FP	m	b	2	3246	3149	3298	149	2
1023	ste	2023	IP	m	m	3	4776	3899	4923	1024	2
1023	ste	2023	FP	m	b	3	3257	3159	3316	157	2
1023	ste	2023	IP	m	m	4	4732	3892	4864	972	2
1023	ste	2023	FP	m	b	4	3260	3168	3332	164	2
1023	ste	2023	FP	m	b	5	3262	3156	3328	172	2
1023	ste	2023	IP	m	m	5	4780	3894	4916	1022	2
1023	ste	2023	FP	m	b	6	3275	3149	3339	190	2
1023	ste	2023	IP	m	m	6	4760	3922	4886	964	2
1023	ste	2023	IP	m	m	7	4779	3908	4869	961	2
1023	ste	2023	FP	m	b	7	3268	3158	3332	174	2
1023	ste	2023	IP	m	m	8	4805	3944	4914	970	2
1023	ste	2023	FP	m	b	8	3282	3188	3358	170	2
1023	ste	2023	IP	m	m	9	4773	3928	4935	1007	2
1023	ste	2023	FP	m	b	9	3287	3168	3342	174	2
1023	ste	2023	IP	m	m	10	4777	3892	4992	1100	2
1023	ste	2023	FP	m	b	10	3276	3171	3326	155	2
1323	ste	2023	IP	a	a	1	3950	3850	5233	1383	3
1323	ste	2023	FP	a	b	1	3395	3275	3500	225	3
1323	ste	2023	IP	a	a	2	3981	3809	5181	1372	3
1323	ste	2023	FP	a	b	2	3342	3260	3451	191	3
1323	ste	2023	IP	a	a	3	3982	3867	5277	1410	3
1323	ste	2023	FP	a	b	3	3410	3326	3483	157	3
1323	ste	2023	IP	a	a	4	3940	3851	5239	1388	3
1323	ste	2023	FP	a	b	4	3366	3292	3492	200	3
1323	ste	2023	IP	a	a	5	3969	3855	5208	1353	3
1323	ste	2023	FP	a	b	5	3413	3260	3490	230	3
1323	ste	2023	IP	a	a	6	3977	3872	5190	1318	3
1323	ste	2023	FP	a	b	6	3367	3266	3423	157	3
1323	ste	2023	FP	a	b	7	3363	3270	3420	150	3
1323	ste	2023	IP	a	a	7	3988	3880	5181	1301	3
1323	ste	2023	IP	a	a	8	3999	3870	5271	1401	3
1323	ste	2023	FP	a	b	8	3373	3273	3433	160	3
1323	ste	2023	IP	a	a	9	3990	3888	5243	1355	3
1323	ste	2023	FP	a	b	9	3389	3269	3448	179	3
1323	ste	2023	IP	a	a	10	4006	3888	5281	1393	3
1323	ste	2023	FP	a	b	10	3375	3298	3435	137	3
1323	ste	2023	IP	c1	c1	1	4465	3462	4605	1143	3
1323	ste	2023	FP	c1	b	1	3418	3329	3512	183	3
1323	ste	2023	IP	c1	c1	2	4378	3433	4582	1149	3
1323	ste	2023	FP	c1	b	2	3439	3323	3492	169	3
1323	ste	2023	FP	c1	b	3	3433	3314	3499	185	3
1323	ste	2023	IP	c1	c1	3	4422	3452	4542	1090	3
1323	ste	2023	IP	c1	c1	4	4387	3417	4572	1155	3
1323	ste	2023	FP	c1	b	4	3410	3323	3503	180	3
1323	ste	2023	FP	c1	b	5	3408	3325	3499	174	3
1323	ste	2023	IP	c1	c1	5	4407	3524	4571	1047	3
1323	ste	2023	IP	c1	c1	6	4381	3556	4541	985	3
1323	ste	2023	FP	c1	b	6	3380	3309	3476	167	3
1323	ste	2023	FP	c1	b	7	3418	3328	3455	127	3
1323	ste	2023	IP	c1	c1	7	4376	3416	4519	1103	3
1323	ste	2023	IP	c1	c1	8	4346	3413	4488	1075	3
1323	ste	2023	FP	c1	b	8	3435	3292	3493	201	3
1323	ste	2023	FP	c1	b	9	3417	3320	3484	164	3
1323	ste	2023	IP	c1	c1	9	4340	3431	4565	1134	3
1323	ste	2023	IP	c1	c1	10	4354	3393	4511	1118	3
1323	ste	2023	FP	c1	b	10	3395	3310	3468	158	3
1323	ste	2023	FP	f	b	1	3435	3312	3486	174	3
1323	ste	2023	IP	f	f	1	4485.3	4198.2	5801.5	1603.3	3
1323	ste	2023	IP	f	f	2	4795.1	4211.4	6050.5	1839.1	3
1323	ste	2023	FP	f	b	2	3455	3326	3527	201	3
1323	ste	2023	IP	f	f	3	4780.5	4198.9	5813.9	1615	3
1323	ste	2023	FP	f	b	3	3442	3304	3512	208	3
1323	ste	2023	IP	f	f	4	4764.4	4219.4	5838.1	1618.7	3
1323	ste	2023	FP	f	b	4	3421	3306	3490	184	3
1323	ste	2023	IP	f	f	5	4796.6	4231.9	5801.5	1569.6	3
1323	ste	2023	FP	f	b	5	3421	3331	3495	164	3
1323	ste	2023	IP	f	f	6	4727	2690.1	5526.8	2836.7	3
1323	ste	2023	FP	f	b	6	3416	3342	3503	161	3
1323	ste	2023	IP	f	f	7	4681.6	1988.5	5949.4	3960.9	3
1323	ste	2023	FP	f	b	7	3411	3300	3468	168	3
1323	ste	2023	IP	f	f	8	4750.4	4191.6	6045.4	1853.8	3
1323	ste	2023	FP	f	b	8	3402	3310	3459	149	3
1323	ste	2023	IP	f	f	9	4672.1	4166.7	5806.6	1639.9	3
1323	ste	2023	FP	f	b	9	3405	3325	3490	165	3
1323	ste	2023	IP	f	f	10	3402	3291	3457	166	3
1323	ste	2023	FP	f	b	10	4699.2	4161.6	5830.8	1669.2	3
1823	ste	2023	FP	i	b	1	3251	3150	3291	141	2
1823	ste	2023	IP	i	i	1	4539	2884	5492	2608	2
1823	ste	2023	FP	i	b	2	3282	3206	3323	117	2
1823	ste	2023	IP	i	i	2	4604	2847	5513	2666	2
1823	ste	2023	FP	i	b	3	3263	3178	3309	131	2
1823	ste	2023	IP	i	i	3	4551	2863	5553	2690	2
1823	ste	2023	FP	i	b	4	3272	3190	3331	141	2
1823	ste	2023	IP	i	i	4	4523	2811	5447	2636	2
1823	ste	2023	FP	i	b	5	3253	3191	3284	93	2
1823	ste	2023	IP	i	i	5	4587	2829	5449	2620	2
1823	ste	2023	FP	i	b	6	3288	3210	3312	102	2
1823	ste	2023	IP	i	i	6	4563	2815	5491	2676	2
1823	ste	2023	IP	i	i	7	4566	2824	5455	2631	2
1823	ste	2023	FP	i	b	7	3279	3202	3336	134	2
1823	ste	2023	FP	i	b	8	3281	3183	3341	158	2
1823	ste	2023	IP	i	i	8	4530	2840	5422	2582	2
1823	ste	2023	IP	i	i	9	4532	2863	5433	2570	2
1823	ste	2023	FP	i	b	9	3309	3175	3383	208	2
1823	ste	2023	FP	i	b	10	3279	3187	3369	182	2
1823	ste	2023	IP	i	i	10	4554	2854	5496	2642	2
1823	ste	2023	IP	n1	n1	1	4100	3934	6166	2232	2
1823	ste	2023	FP	n1	b	1	3279	3206	3333	127	2
1823	ste	2023	FP	n1	b	2	3313	3205	3373	168	2
1823	ste	2023	IP	n1	n1	2	4090	3897	6189	2292	2
1823	ste	2023	IP	n1	n1	3	4095	3983	4194	211	2
1823	ste	2023	FP	n1	b	3	3306	3225	3389	164	2
1823	ste	2023	IP	n1	n1	4	4098	3926	5638	1712	2
1823	ste	2023	FP	n1	b	4	3323	3237	3364	127	2
1823	ste	2023	FP	n1	b	5	3320	3212	3373	161	2
1823	ste	2023	IP	n1	n1	5	4097	3936	5403	1467	2
1823	ste	2023	IP	n1	n1	6	4094	3919	6215	2296	2
1823	ste	2023	FP	n1	b	6	3288	3190	3341	151	2
1823	ste	2023	IP	n1	n1	7	4103	3988	5293	1305	2
1823	ste	2023	FP	n1	b	7	3285	3169	3369	200	2
1823	ste	2023	FP	n1	b	8	3326	3178	3382	204	2
1823	ste	2023	IP	n1	n1	8	4092	3937	6104	2167	2
1823	ste	2023	IP	n1	n1	9	4086	3974	6070	2096	2
1823	ste	2023	FP	n1	b	9	3301	3168	3379	211	2
1823	ste	2023	IP	n1	n1	10	4099	3986	6118	2132	2
1823	ste	2023	FP	n1	b	10	3319	3178	3367	189	2
1923	ste	2023	IP	i	i	1	4392	2709	5194	2485	3
1923	ste	2023	FP	i	b	1	3243	3171	3331	160	3
1923	ste	2023	IP	i	i	2	4439	2720	5126	2406	3
1923	ste	2023	FP	i	b	2	3222	3152	3338	186	3
1923	ste	2023	IP	i	i	3	4439	2713	5271	2558	3
1923	ste	2023	FP	i	b	3	3304	3194	3394	200	3
1923	ste	2023	FP	i	b	4	3253	3166	3363	197	3
1923	ste	2023	IP	i	i	4	4395	2760	5343	2583	3
1923	ste	2023	IP	i	i	5	4379	2720	5340	2620	3
1923	ste	2023	FP	i	b	5	3275	3208	3372	164	3
1923	ste	2023	IP	i	i	6	4388	2758	5313	2555	3
1923	ste	2023	FP	i	b	6	3259	3178	3355	177	3
1923	ste	2023	IP	i	i	7	4354	2737	5289	2552	3
1923	ste	2023	FP	i	b	7	3288	3183	3345	162	3
1923	ste	2023	FP	i	b	8	3295	3237	3380	143	3
1923	ste	2023	IP	i	i	8	4376	2767	5298	2531	3
1923	ste	2023	IP	i	i	9	4409	2764	5356	2592	3
1923	ste	2023	FP	i	b	9	3275	3215	3367	152	3
1923	ste	2023	FP	i	b	10	3325	3229	3369	140	3
1923	ste	2023	IP	i	i	10	4421	2756	5367	2611	3
1923	ste	2023	IP	m	m	1	4807	3878	5148	1270	3
1923	ste	2023	FP	m	b	1	3290	3216	3360	144	3
1923	ste	2023	IP	m	m	2	4809	3549	5165	1616	3
1923	ste	2023	FP	m	b	2	3310	3219	3332	113	3
1923	ste	2023	FP	m	b	3	3231	3134	3360	226	3
1923	ste	2023	IP	m	m	3	4627	3739	5065	1326	3
1923	ste	2023	IP	m	m	4	3951	3318	4957	1639	3
1923	ste	2023	FP	m	b	4	3262	3171	3338	167	3
1923	ste	2023	IP	m	m	5	4813	3573	4969	1396	3
1923	ste	2023	FP	m	b	5	3269	3145	3361	216	3
1923	ste	2023	IP	m	m	6	4690	3907	5132	1225	3
1923	ste	2023	FP	m	b	6	3300	3186	3354	168	3
1923	ste	2023	FP	m	b	7	3259	3158	3336	178	3
1923	ste	2023	IP	m	m	7	4037	3509	5093	1584	3
1923	ste	2023	FP	m	b	8	3281	3180	3361	181	3
1923	ste	2023	IP	m	m	8	4884	3936	5129	1193	3
1923	ste	2023	FP	m	b	9	3281	3186	3325	139	3
1923	ste	2023	IP	m	m	9	4780	3918	5147	1229	3
1923	ste	2023	FP	m	b	10	3259	3171	3360	189	3
1923	ste	2023	IP	m	m	10	4871	3925	5170	1245	3
1923	ste	2023	IP	n1	n1	1	4019	3777	6208	2431	3
1923	ste	2023	FP	n1	b	1	3292	3222	3333	111	3
1923	ste	2023	IP	n1	n1	2	3964	3800	6188	2388	3
1923	ste	2023	FP	n1	b	2	3257	3158	3328	170	3
1923	ste	2023	IP	n1	n1	3	4007	3873	6188	2315	3
1923	ste	2023	FP	n1	b	3	3270	3183	3304	121	3
1923	ste	2023	FP	n1	b	4	3290	3175	3333	158	3
1923	ste	2023	IP	n1	n1	4	4056	3869	6100	2231	3
1923	ste	2023	IP	n1	n1	5	3913	3739	5751	2012	3
1923	ste	2023	FP	n1	b	5	3213	3102	3298	196	3
1923	ste	2023	FP	n1	b	6	3251	3178	3357	179	3
1923	ste	2023	IP	n1	n1	6	3902	3765	6137	2372	3
1923	ste	2023	IP	n1	n1	7	4026	3871	5840	1969	3
1923	ste	2023	FP	n1	b	7	3250	3155	3298	143	3
1923	ste	2023	IP	n1	n1	8	4044	3868	5814	1946	3
1923	ste	2023	FP	n1	b	8	3212	3139	3325	186	3
1923	ste	2023	FP	n1	b	9	3240	3143	3345	202	3
1923	ste	2023	IP	n1	n1	9	4028	3929	6023	2094	3
1923	ste	2023	IP	n1	n1	10	4044	3934	6013	2079	3
1923	ste	2023	FP	n1	b	10	3249	3161	3348	187	3
3823	paw	2023	IP	c1	c1	1	4235	3344	4405	1061	2
3823	paw	2023	FP	c1	b	1	3433	3336	3505	169	2
3823	paw	2023	IP	c1	c1	2	4161	3372	4389	1017	2
3823	paw	2023	FP	c1	b	2	3433	3345	3522	177	2
3823	paw	2023	IP	c1	c1	3	4152	3438	4409	971	2
3823	paw	2023	FP	c1	b	3	3439	3344	3476	132	2
3823	paw	2023	IP	c1	c1	4	4174	3255	4404	1149	2
3823	paw	2023	FP	c1	b	4	3408	3282	3503	221	2
3823	paw	2023	IP	c1	c1	5	4157	3393	4397	1004	2
3823	paw	2023	FP	c1	b	5	3413	3325	3459	134	2
3823	paw	2023	FP	c1	b	6	3423	3313	3517	204	2
3823	paw	2023	IP	c1	c1	6	4185	3366	4421	1055	2
3823	paw	2023	IP	c1	c1	7	4281	3333	4444	1111	2
3823	paw	2023	FP	c1	b	7	3401	3295	3495	200	2
3823	paw	2023	IP	c1	c1	8	4297	3399	4435	1036	2
3823	paw	2023	FP	c1	b	8	3417	3328	3490	162	2
3823	paw	2023	IP	c1	c1	9	4174	3320	4426	1106	2
3823	paw	2023	FP	c1	b	9	3407	3309	3471	162	2
3823	paw	2023	IP	c1	c1	10	4273	3336	4409	1073	2
3823	paw	2023	FP	c1	b	10	3421	3292	3470	178	2
3823	paw	2023	IP	f	f	1	4725	4401	5854	1453	2
3823	paw	2023	FP	f	b	1	3411	3336	3499	163	2
3823	paw	2023	IP	f	f	2	4855	4411	5899	1488	2
3823	paw	2023	FP	f	b	2	3448	3355	3490	135	2
3823	paw	2023	FP	f	b	3	3436	3364	3524	160	2
3823	paw	2023	IP	f	f	3	4748	4404	5920	1516	2
3823	paw	2023	IP	f	f	4	4924	4344	5959	1615	2
3823	paw	2023	FP	f	b	4	3408	3355	3495	140	2
3823	paw	2023	IP	f	f	5	4936	4429	5924	1495	2
3823	paw	2023	FP	f	b	5	3451	3363	3498	135	2
3823	paw	2023	IP	f	f	6	4761	4389	5916	1527	2
3823	paw	2023	FP	f	b	6	3440	3341	3499	158	2
3823	paw	2023	IP	f	f	7	4964	4404	5963	1559	2
3823	paw	2023	FP	f	b	7	3430	3361	3518	157	2
3823	paw	2023	IP	f	f	8	4744	4370	6024	1654	2
3823	paw	2023	FP	f	b	8	3432	3357	3533	176	2
3823	paw	2023	IP	f	f	9	4925	4402	5937	1535	2
3823	paw	2023	FP	f	b	9	3437	3367	3500	133	2
3823	paw	2023	IP	f	f	10	4754	4363	5893	1530	2
3823	paw	2023	FP	f	b	10	3442	3336	3481	145	2
4023	paw	2023	IP	a	a	1	4274	4170	5442	1272	2
4023	paw	2023	FP	a	b	1	3511	3411	3568	157	2
4023	paw	2023	IP	a	a	2	4253	4143	5482	1339	2
4023	paw	2023	FP	a	b	2	3502	3392	3572	180	2
4023	paw	2023	IP	a	a	3	4265	4154	5436	1282	2
4023	paw	2023	FP	a	b	3	3496	3399	3569	170	2
4023	paw	2023	IP	a	a	4	4245	2219	5403	3184	2
4023	paw	2023	FP	a	b	4	3474	3388	3541	153	2
4023	paw	2023	IP	a	a	5	4248	4111	5416	1305	2
4023	paw	2023	FP	a	b	5	3495	3392	3556	164	2
4023	paw	2023	IP	a	a	6	4272	4144	5504	1360	2
4023	paw	2023	FP	a	b	6	3499	3396	3558	162	2
4023	paw	2023	IP	a	a	7	4253	4130	5441	1311	2
4023	paw	2023	FP	a	b	7	3515	3411	3584	173	2
4023	paw	2023	IP	a	a	8	4243	4105	5417	1312	2
4023	paw	2023	FP	a	b	8	3498	3410	3553	143	2
4023	paw	2023	IP	a	a	9	4269	4165	5479	1314	2
4023	paw	2023	FP	a	b	9	3515	3411	3572	161	2
4023	paw	2023	IP	a	a	10	4264	4136	5396	1260	2
4023	paw	2023	FP	a	b	10	3492	3404	3584	180	2
4023	paw	2023	IP	h	h	1	3429	3366	4590	1224	2
4023	paw	2023	FP	h	b	1	3476	3386	3522	136	2
4023	paw	2023	IP	h	h	2	3474	3331	4597	1266	2
4023	paw	2023	FP	h	b	2	3445	3379	3540	161	2
4023	paw	2023	FP	h	b	3	3454	3398	3506	108	2
4023	paw	2023	IP	h	h	3	4512	3333	4616	1283	2
4023	paw	2023	IP	h	h	4	4514	3371	4602	1231	2
4023	paw	2023	FP	h	b	4	3471	3388	3524	136	2
4023	paw	2023	IP	h	h	5	4486	3341	4595	1254	2
4023	paw	2023	FP	h	b	5	3464	3377	3540	163	2
4023	paw	2023	IP	h	h	6	4461	3354	4584	1230	2
4023	paw	2023	FP	h	b	6	3471	3376	3530	154	2
4023	paw	2023	IP	h	h	7	4497	3363	4595	1232	2
4023	paw	2023	FP	h	b	7	3461	3373	3536	163	2
4023	paw	2023	IP	h	h	8	4508	3352	4605	1253	2
4023	paw	2023	FP	h	b	8	3467	3394	3524	130	2
4023	paw	2023	IP	h	h	9	4496	3379	4594	1215	2
4023	paw	2023	FP	h	b	9	3467	3380	3536	156	2
4023	paw	2023	IP	h	h	10	4489	3362	4601	1239	2
4023	paw	2023	FP	h	b	10	3484	3389	3544	155	2
5923	swie	2023	IP	h	h	1	3395.5	3254.8	4393	1138.2	1
5923	swie	2023	FP	h	b	1	3396	3312	3443	131	1
5923	swie	2023	IP	h	h	2	3399.1	3280.5	4412.1	1131.6	1
5923	swie	2023	FP	h	b	2	3399	3323	3436	113	1
5923	swie	2023	FP	h	b	3	3396	3310	3417	107	1
5923	swie	2023	IP	h	h	3	3374.2	3240.2	4395.2	1155	1
5923	swie	2023	IP	h	h	4	3384.5	3275.3	4400.3	1125	1
5923	swie	2023	FP	h	b	4	3398	3313	3436	123	1
5923	swie	2023	IP	h	h	5	3399.1	3241.6	4376.2	1134.6	1
5923	swie	2023	FP	h	b	5	3391	3313	3426	113	1
5923	swie	2023	FP	h	b	6	3404	3314	3464	150	1
5923	swie	2023	IP	h	h	6	3374.2	3262.9	4387.9	1125	1
5923	swie	2023	IP	h	h	7	3354.4	3284.1	4419.4	1135.3	1
5923	swie	2023	FP	h	b	7	3423	3322	3443	121	1
5923	swie	2023	IP	h	h	8	3375	3248.2	4405.5	1157.3	1
5923	swie	2023	FP	h	b	8	3376	3317	3440	123	1
5923	swie	2023	IP	h	h	9	3375.7	3274.6	4373.2	1098.6	1
5923	swie	2023	FP	h	b	9	3396	3310	3432	122	1
5923	swie	2023	IP	h	h	10	3413.8	3270.9	4385.7	1114.8	1
5923	swie	2023	FP	h	b	10	3379	3314	3442	128	1
6523	swie	2023	FP	a	b	1	3467	3338	3518	180	3
6523	swie	2023	IP	a	a	1	4432.6	4224.6	5463.8	1239.2	3
6523	swie	2023	IP	a	a	2	4427.4	4239.2	5442.6	1203.4	3
6523	swie	2023	FP	a	b	2	3459	3364	3511	147	3
6523	swie	2023	IP	a	a	3	4417.2	4238.5	5472.6	1234.1	3
6523	swie	2023	FP	a	b	3	3457	3345	3536	191	3
6523	swie	2023	IP	a	a	4	4421.6	4254.6	5519.5	1264.9	3
6523	swie	2023	FP	a	b	4	3421	3329	3553	224	3
6523	swie	2023	IP	a	a	5	4398.1	4217.2	5485.1	1267.9	3
6523	swie	2023	FP	a	b	5	3479	3354	3541	187	3
6523	swie	2023	IP	a	a	6	4402.5	4234.8	5482.9	1248.1	3
6523	swie	2023	FP	a	b	6	3440	3348	3546	198	3
6523	swie	2023	IP	a	a	7	4401.1	4203.3	5462.4	1259.1	3
6523	swie	2023	FP	a	b	7	3449	3307	3520	213	3
6523	swie	2023	IP	a	a	8	4377.6	4193.1	5433.1	1240	3
6523	swie	2023	FP	a	b	8	3405	3292	3462	170	3
6523	swie	2023	IP	a	a	9	4361.5	4187.2	5374.5	1187.3	3
6523	swie	2023	FP	a	b	9	3426	3306	3487	181	3
6523	swie	2023	FP	a	b	10	3416	3304	3470	166	3
6523	swie	2023	IP	a	a	10	4380.6	4204.8	5389.8	1185	3
6523	swie	2023	FP	i	b	1	3547	3445	3612	167	3
6523	swie	2023	IP	i	i	1	4903.5	3117.1	5564.2	2447.1	3
6523	swie	2023	IP	i	i	2	4905.7	3111.3	5657.2	2545.9	3
6523	swie	2023	FP	i	b	2	3524	3416	3635	219	3
6523	swie	2023	FP	i	b	3	3553	3436	3597	161	3
6523	swie	2023	IP	i	i	3	4869.8	3120.8	5682.8	2562	3
6523	swie	2023	IP	i	i	4	4437.7	2879.1	5332.7	2453.6	3
6523	swie	2023	FP	i	b	4	3407	3295	3500	205	3
6523	swie	2023	IP	i	i	5	4418.7	2854.2	5347.4	2493.2	3
6523	swie	2023	FP	i	b	5	3410	3304	3471	167	3
6523	swie	2023	FP	i	b	6	3392	3284	3489	205	3
6523	swie	2023	IP	i	i	6	4366.6	2895.9	5239.7	2343.8	3
6523	swie	2023	IP	i	i	7	4434	2860.1	5330.5	2470.4	3
6523	swie	2023	FP	i	b	7	3398	3309	3496	187	3
6523	swie	2023	FP	i	b	8	3401	3310	3457	147	3
6523	swie	2023	IP	i	i	8	4426	2887.2	5321.7	2434.5	3
6523	swie	2023	IP	i	i	9	4452.3	2878.4	5381.8	2503.4	3
6523	swie	2023	FP	i	b	9	3424	3301	3518	217	3
6523	swie	2023	IP	i	i	10	4432.6	2887.2	5252.9	2365.7	3
6523	swie	2023	FP	i	b	10	3401	3278	3495	217	3
6723	swie	2023	IP	c	c	1	4105.2	3667.9	5548.8	1880.9	2
6723	swie	2023	FP	c	b	1	3634	3498	3691	193	2
6723	swie	2023	IP	c	c	2	4138.9	3667.2	5489.5	1822.3	2
6723	swie	2023	FP	c	b	2	3638	3512	3732	220	2
6723	swie	2023	IP	c	c	3	4143.3	3624	5546.6	1922.6	2
6723	swie	2023	FP	c	b	3	3612	3514	3685	171	2
6723	swie	2023	IP	c	c	4	4149.1	3641.6	5646.9	2005.3	2
6723	swie	2023	FP	c	b	4	3585	3495	3730	235	2
6723	swie	2023	IP	c	c	5	4116.9	3661.3	5568.6	1907.3	2
6723	swie	2023	FP	c	b	5	3588	3500	3665	165	2
6723	swie	2023	IP	c	c	6	5104.9	3619.6	5608.1	1988.5	2
6723	swie	2023	FP	c	b	6	3602	3487	3689	202	2
6723	swie	2023	IP	c	c	7	5316.6	3666.5	5603	1936.5	2
6723	swie	2023	FP	c	b	7	3585	3487	3640	153	2
6723	swie	2023	IP	c	c	8	4161.6	3657.7	5651.3	1993.6	2
6723	swie	2023	FP	c	b	8	3626	3525	3688	163	2
6723	swie	2023	IP	c	c	9	5291.7	3680.4	5537.8	1857.4	2
6723	swie	2023	FP	c	b	9	3602	3474	3650	176	2
6723	swie	2023	IP	c	c	10	5111.5	3621.8	5655.7	2033.9	2
6723	swie	2023	FP	c	b	10	3631	3493	3739	246	2
6723	swie	2023	IP	i1	i1	1	3691.4	3536.8	6325.1	2788.3	2
6723	swie	2023	FP	i1	b	1	3606	3499	3681	182	2
6723	swie	2023	IP	i1	i1	2	5493.8	3550	6282.7	2732.7	2
6723	swie	2023	FP	i1	b	2	3550	3493	3624	131	2
6723	swie	2023	IP	i1	i1	3	3682.6	3571.2	6240.2	2669	2
6723	swie	2023	FP	i1	b	3	3588	3476	3651	175	2
6723	swie	2023	IP	i1	i1	4	5521.7	3552.9	6338.3	2785.4	2
6723	swie	2023	FP	i1	b	4	3632	3524	3694	170	2
6723	swie	2023	IP	i1	i1	5	3714.1	3558.1	6346.4	2788.3	2
6723	swie	2023	FP	i1	b	5	3580	3489	3659	170	2
6723	swie	2023	IP	i1	i1	6	5549.5	3572.7	6378.6	2805.9	2
6723	swie	2023	FP	i1	b	6	3588	3477	3625	148	2
6723	swie	2023	IP	i1	i1	7	3664.3	3557.3	6254.1	2696.8	2
6723	swie	2023	FP	i1	b	7	3574	3468	3653	185	2
6723	swie	2023	IP	i1	i1	8	5516.6	3542.7	6430.6	2887.9	2
6723	swie	2023	FP	i1	b	8	3583	3474	3644	170	2
6723	swie	2023	IP	i1	i1	9	5567.8	3552.9	6325.1	2772.2	2
6723	swie	2023	FP	i1	b	9	3606	3483	3684	201	2
6723	swie	2023	IP	i1	i1	10	3649.6	3547.8	6318.6	2770.8	2
6723	swie	2023	FP	i1	b	10	3606	3514	3662	148	2
7523	swie	2023	IP	d	d	1	4075.9	3875.9	5137.2	1261.3	2
7523	swie	2023	FP	d	b	1	3480	3382	3546	164	2
7523	swie	2023	FP	d	b	2	3477	3377	3583	206	2
7523	swie	2023	IP	d	d	2	4081.7	3862	5148.1	1286.1	2
7523	swie	2023	IP	d	d	3	4078.8	3879.6	5176	1296.4	2
7523	swie	2023	FP	d	b	3	3514	3370	3571	201	2
7523	swie	2023	IP	d	d	4	4060.5	3839.3	5231.6	1392.3	2
7523	swie	2023	FP	d	b	4	3477	3386	3544	158	2
7523	swie	2023	IP	d	d	5	4045.1	3845.9	5146.7	1300.8	2
7523	swie	2023	FP	d	b	5	3484	3355	3559	204	2
7523	swie	2023	IP	d	d	6	4040.7	3822.5	5204.5	1382	2
7523	swie	2023	FP	d	b	6	3459	3358	3531	173	2
7523	swie	2023	IP	d	d	7	4062.7	3859.8	5183.3	1323.5	2
7523	swie	2023	FP	d	b	7	3480	3375	3562	187	2
7523	swie	2023	IP	d	d	8	4023.9	3814.4	5206.7	1392.3	2
7523	swie	2023	FP	d	b	8	3489	3386	3569	183	2
7523	swie	2023	IP	d	d	9	4055.4	3848.8	5165.7	1316.9	2
7523	swie	2023	FP	d	b	9	3489	3386	3584	198	2
7523	swie	2023	IP	d	d	10	4045.8	3833.4	5206	1372.6	2
7523	swie	2023	FP	d	b	10	3505	3367	3585	218	2
7523	swie	2023	IP	e	e	1	4178.4	3394.7	5980.2	2585.5	2
7523	swie	2023	FP	e	b	1	3483	3360	3544	184	2
7523	swie	2023	IP	e	e	2	3664.3	2929.6	5348.1	2418.5	2
7523	swie	2023	FP	e	b	2	3388	3317	3452	135	2
7523	swie	2023	FP	e	b	3	3430	3336	3520	184	2
7523	swie	2023	IP	e	e	3	3640.8	2969.2	5357.6	2388.4	2
7523	swie	2023	IP	e	e	4	5041.9	2953.8	5352.5	2398.7	2
7523	swie	2023	FP	e	b	4	3442	3323	3537	214	2
7523	swie	2023	FP	e	b	5	3417	3329	3537	208	2
7523	swie	2023	IP	e	e	5	3599.1	2946.5	5433.8	2487.3	2
7523	swie	2023	IP	e	e	6	4195.3	3400.6	6069.5	2668.9	2
7523	swie	2023	FP	e	b	6	3443	3338	3536	198	2
7523	swie	2023	FP	e	b	7	3452	3345	3602	257	2
7523	swie	2023	IP	e	e	7	4097.1	3401.3	6030.7	2629.4	2
7523	swie	2023	IP	e	e	8	4102.2	3384.5	6077.6	2693.1	2
7523	swie	2023	FP	e	b	8	3468	3360	3555	195	2
7523	swie	2023	IP	e	e	9	4006.3	3391.1	5951.6	2560.5	2
7523	swie	2023	FP	e	b	9	3467	3353	3581	228	2
7523	swie	2023	IP	e	e	10	4193.1	3404.2	6049	2644.8	2
7523	swie	2023	FP	e	b	10	3474	3361	3569	208	2
8723	swie	2023	IP	c1	c1	1	3373.5	3093.7	3889.8	796.1	2
8723	swie	2023	FP	c1	b	1	3414	3325	3583	258	2
8723	swie	2023	FP	c1	b	2	3418	3325	3556	231	2
[truncated: 257 more rows]
