# Supplementary material for: Territorial song frequency does not signal body size in a song-learning passerine
Source: Sci Rep. 2025 Jul 16;15:25774. doi: 10.1038/s41598-025-11589-4 (PMC12267584; doi:10.1038/s41598-025-11589-4)
Supplement: Supplementary file 6 — Supplementary Material 6 [file 41598_2025_11589_MOESM6_ESM.r]

### Load packages

x <- c("smatr", "reshape2", "ggplot2", "stats", "tidyverse", "car", "fitdistrplus", "Hmisc",
       "lme4", "glmmTMB",  "DHARMa", "jtools", "mgcv", "corrplot", "psych", "FactoMineR", 
       "factoextra", "gridExtra", "missMDA", "lmerTest", "performance", "MuMIn", 
       "tidyr", "dplyr", "rptR")

lapply(x, require, character.only = TRUE)

# Set directory to location of dataset

setwd("C:\\Users\\zampa\\Desktop\\EH_freq_bodysize_SciRep_07.07.25")

############ ---------------------------------  MORPHOLOGICAL VARIABLES  -----------------------------

# Load dataset containing morphological measurements for 51 males
df_morpho <- read.csv("df_morpho_body_size.csv") 

# Define the morphological traits considered in the analysis
morphological_vars <- c("WING", "TAIL", "TARSUS", "BEAK_HEIGHT", "BEAK_LENGHT", "BEAK.HEAD", "WEIGHT")

### PART 1: Summary Statistics

# Function to calculate coefficient of variation (CV = SD / Mean × 100)
calc_cv <- function(sd, mean) {
  if (mean != 0) {
    return((sd / mean) * 100)
  } else {
    return(NA)
  }
}

# Create an empty data frame to store the summary statistics
summary_table <- data.frame(
  trait = character(),
  n_individual = numeric(),
  mean = numeric(),
  sd = numeric(),
  coefficient_of_variation = numeric()
)

# Loop through each trait and calculate the statistics
for (trait in morphological_vars) {
  n_individual <- sum(!is.na(df_morpho[[trait]]))
  mean_value <- mean(df_morpho[[trait]], na.rm = TRUE)
  sd_value <- sd(df_morpho[[trait]], na.rm = TRUE)
  cv_value <- calc_cv(sd_value, mean_value)
  
  # Bind the results to the summary_table
  summary_table <- rbind(summary_table, data.frame(
    trait = trait,
    n_individual = n_individual,
    mean = mean_value,
    sd = sd_value,
    coefficient_of_variation = cv_value
  ))
}

print(summary_table)


### PART 2: Correlation matrix and visualization
# Compute correlation matrix 
cor_matrix <- cor(df_morpho[morphological_vars], use = "pairwise.complete.obs")
print(cor_matrix)

# Compute p-values for the correlation matrix
result <- rcorr(as.matrix(df_morpho[morphological_vars]))
p_matrix <- result$P 
round(p_matrix, 3) # Round  p-values

# Replace "." and "_" in names for plot labels
colnames(cor_matrix) <- rownames(cor_matrix) <- c("WING", "TAIL", "TARSUS", "BEAK HEIGHT", "BEAK LENGHT", "BEAK HEAD", "WEIGHT")
colnames(p_matrix) <- rownames(p_matrix) <- c("WING", "TAIL", "TARSUS", "BEAK HEIGHT", "BEAK LENGHT", "BEAK HEAD", "WEIGHT")

# Export as PNG
#png("correlation_matrix_morpho.png", width = 1800, height = 1400, res = 300)


corrplot(cor_matrix,
         method = "ellipse",
         type = "upper",
         addCoef.col = "black",
         number.cex = 0.8,
         tl.cex = 0.8,
         tl.col = "black",
         tl.srt = 45,
         col = colorRampPalette(c("blue", "white","red"))(200),
         diag = FALSE,
         addshade = "positive",
         shade.col = NA,
         insig = "blank",
         bg = "white"
)

for (i in 1:nrow(cor_matrix)) {
  for (j in i:ncol(cor_matrix)) {
    p <- p_matrix[i, j]
    if (!is.na(p)) {
      sig <- if (p < 0.001) "***" else if (p < 0.01) "**" else if (p < 0.05) "*" else ""
      if (sig != "") {
        text(x = j, y = nrow(cor_matrix) - i + 1 + 0.35, labels = sig, cex = 0.9, col = "black")
      }
    }
  }
}


#dev.off()


### PART 3: Principal Component Analysis (PCA) 
# Missing values are imputed using the missMDA package

# Estimate optimal number of components to impute 
ncp_estimate <- estim_ncpPCA(df_morpho[morphological_vars], ncp.max = 5) 
ncp_estimate$ncp

# PCA taking into account NA values present in WEIGHT for 4 individuals
# Impute missing values (we use 2 dimensions based on prior tests or variance explained)
imputed <- imputePCA(df_morpho[morphological_vars], ncp = 0)

# Perform PCA on imputed and scaled data
pca <- PCA(imputed$completeObs, scale.unit = TRUE, graph = FALSE)

summary(pca)             # Overview of PCA results
fviz_eig(pca)            # Scree plot for eigenvalues

### KMO TEST for PCA 
kmo <- KMO(df_morpho[morphological_vars])
print(kmo)

## Low collinearity, and KMO (0.56) suggest no internal structure of morphological data

### Extraction of PC1 as body size estimate

pc1 <- pca$ind$coord[, 1]  # Extract PC1 scores
df_morpho$PC1 <- pc1

pca$var$coord[, 1]  # Loadings of variables on PC1


#### SCALED MASS INDEX (Peig & Green 2009) : 
## SMI standardizes body mass using a linear body measurement (e.g., tarsus length)
# and adjusts for the allometric scaling relationship between mass and length within the population. 

# Set the linear measurement to be used (tarsus length)
linear_measurement <- "TARSUS"

# Calculate L0: the mean of the linear measurement in the population
L0 <- mean(df_morpho [[linear_measurement]], na.rm = TRUE)

# Log-transform body mass and linear measurement for allometric scaling
df_morpho $log_mass <- log(df_morpho $WEIGHT)
df_morpho $log_length <- log(df_morpho [[linear_measurement]])

# Estimate bSMA (scaling exponent) using SMA regression
sma_result <- sma(log_mass ~ log_length, data = df_morpho )

summary(sma_result)

bSMA <- 1.926240  # Extract bSMA scaling exponent 

# Calculate Scaled Mass Index for each individual
df_morpho$SMI <- df_morpho$WEIGHT * (L0 / df_morpho[[linear_measurement]])^bSMA

#write.csv(df_morpho, "df_morpho_body_size.csv")

###### ------------------------------------------ RAW ACOUSTIC DATA ------------------------

# Load dataset containing acoustic parameters of all the extracted songs of each males
df_acoust <- read.csv("EH_22_23_24_raw_acoust_data.csv", sep = ";") 


### Number of songs for each song type of a male repertoire 
result <- df_acoust %>%
  group_by(id, song_type, df) %>%
  summarise(row_count = n(), .groups = 'drop')

# Find MIN and MAX number of songs for each song type of a male repertoire
min_value <- min(result$row_count)
max_value <- max(result$row_count)

# Calculate mean and standard deviation
mean_count <- mean(result$row_count)
sd_count <- sd(result$row_count)

## Number of song type 

df_id <- df_acoust  %>%
  distinct(id, .keep_all = TRUE)

df_id$repertoire_size <- as.factor(df_id$repertoire_size)

table(df_id$repertoire_size) # number of males x each repertoire size
table(df_id$year) # number of males x year


#### Log transform frequency parameters 

# Define frequency variables to log-transform
freq_vars <- c("FMA..Hz.","MINF...Hz.","MAXF..Hz.")


# Log-transform raw data and calculate bandwidth
df_acoust <- df_acoust %>%
  mutate(across(all_of(freq_vars), log10, .names = "{.col}_log")) %>%
  mutate(Bandwidth_log = MAXF..Hz._log - MINF...Hz._log) ## calcuate Bandwidth

# Divide the dataset in initial (IP) and final (FP) phrase

df_IP <- df_acoust %>%
  filter(df == "IP")

df_FP <- df_acoust %>%
  filter(df == "FP")

### --------- Calculate  INDIVIDUAL VARIABILITY and REPEATABILITY  of song rendition ---------

traits <- c("FMA..Hz.", "MINF...Hz.", "MAXF..Hz.", "Bandwidth..Hz.")

# --- PART1 : Intra- and Inter-Individual coefficient of variation by song type ------------
# 
# CV quantifies variation relative to the mean (CV = SD/mean * 100).
# We calculate:
# - Intra-individual CV: variability across renditions within each individual:song type.
# - Inter-individual CV: variability across individual:song type means.

####---------------- For Initial Phrase (IP) variability 
# Create id_song_type column
df_IP <- df_IP %>%
  mutate(id_song_type = interaction(id, song_type))


# Intra-individual CV per id:song_type

intra_cv_long <- df_IP %>%
  group_by(id_song_type) %>%
  summarise(across(all_of(traits),
                   ~ (sd(., na.rm = TRUE) / mean(., na.rm = TRUE)) * 100,
                   .names = "cv_{.col}"),
            .groups = "drop") %>%
  pivot_longer(
    cols = starts_with("cv_"),
    names_to = "trait",
    values_to = "intra_cv"
  ) %>%
  mutate(trait = sub("cv_", "", trait))

# Summary CV per trait
intra_cv_summary <- intra_cv_long %>%
  group_by(trait) %>%
  summarise(
    intra_cv_mean = mean(intra_cv, na.rm = TRUE),
    .groups = "drop"
  )

# Inter-individual CV (based on id:song_type means)
# Step 1: Mean values per id:song_type
inter_means <- df_IP %>%
  group_by(id_song_type) %>%
  summarise(across(all_of(traits), ~ mean(.x, na.rm = TRUE)), .groups = "drop")

# Step 2: CV across those means (i.e., inter-individual variation)
inter_cv <- inter_means %>%
  summarise(across(
    all_of(traits),
    ~ (sd(.x, na.rm = TRUE) / mean(.x, na.rm = TRUE)) * 100,
    .names = "cv_{.col}"
  )) %>%
  pivot_longer(cols = everything(), names_to = "trait", values_to = "inter_cv") %>%
  mutate(trait = sub("cv_", "", trait))

# Join intra and inter CVs by trait
cv_summary_final <- full_join(intra_cv_summary, inter_cv, by = "trait") %>%
  dplyr::select(trait, intra_cv_mean, inter_cv)

print(cv_summary_final)

#write.csv(cv_summary_final, "coefficient of variation_IP.csv")

####---------------- For Final Phrase (FP) variability 

# Create id_song_type column
df_FP <- df_FP %>%
  mutate(id_song_type = interaction(id, song_type))

# Intra-individual CV per id:song_type

intra_cv_long <- df_FP %>%
  group_by(id_song_type) %>%
  summarise(across(all_of(traits),
                   ~ (sd(., na.rm = TRUE) / mean(., na.rm = TRUE)) * 100,
                   .names = "cv_{.col}"),
            .groups = "drop") %>%
  pivot_longer(
    cols = starts_with("cv_"),
    names_to = "trait",
    values_to = "intra_cv"
  ) %>%
  mutate(trait = sub("cv_", "", trait))

# Summary CV per trait
intra_cv_summary <- intra_cv_long %>%
  group_by(trait) %>%
  summarise(
    intra_cv_mean = mean(intra_cv, na.rm = TRUE),
    .groups = "drop"
  )

# Inter-individual CV (based on id:song_type means)
# Step 1: Mean values per id:song_type
inter_means <- df_FP %>%
  group_by(id_song_type) %>%
  summarise(across(all_of(traits), ~ mean(.x, na.rm = TRUE)), .groups = "drop")

# Step 2: CV across those means (i.e., inter-individual variation)
inter_cv <- inter_means %>%
  summarise(across(
    all_of(traits),
    ~ (sd(.x, na.rm = TRUE) / mean(.x, na.rm = TRUE)) * 100,
    .names = "cv_{.col}"
  )) %>%
  pivot_longer(cols = everything(), names_to = "trait", values_to = "inter_cv") %>%
  mutate(trait = sub("cv_", "", trait))

# Join intra and inter CVs by trait
cv_summary_final <- full_join(intra_cv_summary, inter_cv, by = "trait") %>%
  dplyr::select(trait, intra_cv_mean, inter_cv)

print(cv_summary_final)

#write.csv(cv_summary_final, "coefficient of variation_FP.csv")

# --- PART2 : REPEATABILITY ANALYSIS -----------
# 
# This analysis estimates the repeatability of each acoustic trait, defined as the proportion
# of total variance that is attributable to differences among individual:song type units.
# For each trait, a linear mixed-effects model is fitted with individual:song type as a random effect,
# and repeatability is computed as the intraclass correlation coefficient (ICC) extracted from the model.
# High ICC values indicate that trait values are stable and consistent across repeated renditions
# of the same song type by the same individual.


traits <- c("FMA..Hz._log", "MINF...Hz._log", "MAXF..Hz._log", "Bandwidth_log")

### IP
# Run repeatability analysis for each acoustic trait

# Create a function to extract ICC for each trait
get_icc <- function(trait) {
  formula <- as.formula(paste(trait, "~ 1 + (1 | id_song_type)"))
  model <- lmer(formula, data = df_IP, REML = TRUE)
  icc_val <- performance::icc(model)$ICC_adjusted
  return(data.frame(trait = trait, ICC = icc_val))
}

# Apply over all traits
icc_results <- lapply(traits, get_icc)
icc_summary <- do.call(rbind, icc_results)

print(icc_summary)

#write.csv(icc_summary, "ICC_IP.csv")


### FP  
# Run repeatability analysis for each acoustic trait

# Create a function to extract ICC for each trait
get_icc <- function(trait) {
  formula <- as.formula(paste(trait, "~ 1 + (1 | id_song_type)"))
  model <- lmer(formula, data = df_FP, REML = TRUE)
  icc_val <- performance::icc(model)$ICC_adjusted
  return(data.frame(trait = trait, ICC = icc_val))
}

# Apply over all traits
icc_results <- lapply(traits, get_icc)
icc_summary <- do.call(rbind, icc_results)


print(icc_summary)
#write.csv(icc_summary, "ICC_FP.csv")

###--------- DATASET REARRENGEMENT for modelling -----------  

### STEP 1 : Make and average  of the song renditions belonging to the same song type within each individual repertoire 

# Define a vector of column names to average
columns_to_average <- c("FMA..Hz._log","MINF...Hz._log","MAXF..Hz._log", "Bandwidth_log",
                        "FMA..Hz.","MINF...Hz.","MAXF..Hz.", "Bandwidth..Hz.")  

# Group by "id" and "song_type" and "df ( = phrase) " and calculate the average of the specified columns

df_avg <- df_acoust %>%
  group_by(id, song_type, df) %>%
  dplyr::summarize(across(all_of(columns_to_average), ~ mean(.x, na.rm = TRUE)),
                   .groups = "drop")

##### Calculate difference between MAXF and MINF within individual repertoire for each song component (deltaF) 
# and for the total range of individual repertoire (deltaF_ID) 

df_avg <- df_avg %>%
  # Group by id and df to calculate deltaF within each df level
  group_by(id, df) %>%
  mutate(
    deltaF = max(MAXF..Hz._log, na.rm = TRUE) - min(MINF...Hz._log, na.rm = TRUE)
  ) %>%
  ungroup() %>%
  # Group by id only to calculate deltaF_ID across all df levels for each id
  group_by(id) %>%
  mutate(
    deltaF_ID = max(MAXF..Hz._log, na.rm = TRUE) - min(MINF...Hz._log, na.rm = TRUE)
  ) %>%
  ungroup()

##### STEP 2 :Calculate "_zscore" value 

# Unload plyr if loaded (plyr and dplyr do not play nice)
if ("package:plyr" %in% search()) {
  detach("package:plyr", unload = TRUE)
}

# Load required packages
library(dplyr)

## 1. Create a table with MEAN and SD across song type x each song component

df_stats <- df_avg %>%
  dplyr::group_by(song_type, df) %>%
  dplyr::summarize(
    dplyr::across(
      c(FMA..Hz._log, MINF...Hz._log, MAXF..Hz._log, Bandwidth_log),
      list(mean = ~ mean(.x, na.rm = TRUE),
           sd   = ~ sd(.x, na.rm = TRUE)),
      .names = "st_{.col}_{.fn}"
    ),
    .groups = "drop"
  )


## 2. merge the column to the original df

df_merged <- df_avg %>%
  left_join(df_stats, by = c("song_type", "df"))

## 3. Calculate "_zscore" value

df <- df_merged # rename the dataset

# Calculate the z-scores
df$FMA_zscore <- (df$`FMA..Hz._log` - df$`st_FMA..Hz._log_mean`) / df$`st_FMA..Hz._log_sd`
df$BAND_zscore <- (df$`Bandwidth_log` - df$`st_Bandwidth_log_mean`) / df$`st_Bandwidth_log_sd`
df$MAXF_zscore <- (df$`MAXF..Hz._log` - df$`st_MAXF..Hz._log_mean`) / df$`st_MAXF..Hz._log_sd`
df$MINF_zscore <- (df$`MINF...Hz._log` - df$`st_MINF...Hz._log_mean`) / df$`st_MINF...Hz._log_sd`


######## Merging acoustic and morpho dataset for data analysis 
df_morpho <- read.csv("df_morpho_body_size.csv", sep = ",") 

df_merged <- merge(df, df_morpho, by = c("id"), all.x = TRUE)


##### Explore the structure of FREQUENCY traits 

df <- df_merged # change file name


## split df into IP and FP

IP <- df %>% 
  filter(df != "FP") 
str(IP)

FP <- df %>% 
  filter(df == "FP") 
str(FP)


freq_vars <- c("FMA..Hz.", "MAXF..Hz.", "MINF...Hz.", "Bandwidth..Hz.")

### Collinearity analysis 

### IP
result_IP <- rcorr(as.matrix(IP[freq_vars]))
cor_matrix_IP <- result_IP$r 
p_matrix_IP <- result_IP$P 
round(p_matrix_IP, 3) # Round  p-values

# Replace "." and "_" in names for  plot labels
colnames(cor_matrix_IP) <- rownames(cor_matrix_IP) <- c("FMA (Hz)","MINF (Hz)", "MAXF (Hz)", "Bandwidth (Hz)")

colnames(p_matrix_IP) <- rownames(p_matrix_IP) <- c("FMA (Hz)","MINF (Hz)", "MAXF (Hz)", "Bandwidth (Hz)")

### FP
result_FP <- rcorr(as.matrix(FP[freq_vars]))
cor_matrix_FP <- result_FP$r    
p_matrix_FP <- result_FP$P 


# Replace "." and "_" in names for cleaner plot labels
colnames(cor_matrix_FP) <- rownames(cor_matrix_FP) <- c("FMA (Hz)", 
                                                        "MINF (Hz)", "MAXF (Hz)", "Bandwidth (Hz)")

colnames(p_matrix_FP) <- rownames(p_matrix_FP) <- c("FMA (Hz)", 
                                                    "MINF (Hz)", "MAXF (Hz)", "Bandwidth (Hz)")

### Plots  

# Set file for output
#png("correlation_matrix_IP_FP.png", width = 3200, height = 1600, res = 300)

# Arrange side-by-side
par(mfrow = c(1, 2), mar = c(2, 2, 2, 1), oma = c(0, 0, 0, 0))

# ---------- PLOT IP 
corrplot(cor_matrix_IP,
         method = "ellipse",
         type = "upper",
         addCoef.col = "black",
         number.cex = 0.8,
         tl.cex = 0.8,
         tl.col = "black",
         tl.srt = 45,
         col = colorRampPalette(c("blue", "white","red"))(200),
         diag = FALSE,
         addshade = "positive",
         shade.col = NA,
         insig = "blank",
         bg = "white"
)
title("IP", line = 3, cex.main = 1.4, , adj = 0.5)


for (i in 1:nrow(cor_matrix_IP)) {
  for (j in i:ncol(cor_matrix_IP)) {
    p <- p_matrix_IP[i, j]
    if (!is.na(p)) {
      sig <- if (p < 0.001) "***" else if (p < 0.01) "**" else if (p < 0.05) "*" else ""
      if (sig != "") {
        text(x = j, y = nrow(cor_matrix_IP) - i + 1 + 0.35, labels = sig, cex = 0.9, col = "black")
      }
    }
  }
}

# ---------- PLOT FP 
corrplot(cor_matrix_FP,
         method = "ellipse",
         type = "upper",
         addCoef.col = "black",
         number.cex = 0.8,
         tl.cex = 0.8,
         tl.col = "black",
         tl.srt = 45,
         col = colorRampPalette(c("blue", "white","red"))(200),
         diag = FALSE,
         addshade = "positive",
         shade.col = NA,
         insig = "blank",
         bg = "white")
title("FP", line = 3, cex.main = 1.4, , adj = 0.5)

for (i in 1:nrow(cor_matrix_FP)) {
  for (j in i:ncol(cor_matrix_FP)) {
    p <- p_matrix_FP[i, j]
    if (!is.na(p)) {
      sig <- if (p < 0.001) "***" else if (p < 0.01) "**" else if (p < 0.05) "*" else ""
      if (sig != "") {
        text(x = j, y = nrow(cor_matrix_FP) - i + 1 + 0.35, labels = sig, cex = 0.9, col = "black")
      }
    }
  }
}

# Close file
#dev.off()


## Create the "lowest frequency dataset" with just the lowest IP and FP per each male

df_LOW <- df %>%
  group_by(id, df) %>%
  filter(MINF...Hz._log == min(MINF...Hz._log)) %>%
  ungroup()


###### How much variance in frequency  traits is explained by song_type ?-----------

traits <- c("FMA..Hz._log", "MINF...Hz._log", "MAXF..Hz._log", "Bandwidth_log")


## IP
get_variance_explained <- function(trait, data) {
  formula <- as.formula(paste(trait, "~ song_type"))
  model <- lm(formula, data = IP)
  anova_res <- summary(aov(model))[[1]]
  p_val <- anova_res["song_type", "Pr(>F)"]
  r2_val <- performance::r2(model)$R2
  eta_val <- effectsize::eta_squared(model)$Eta2[1]
  return(data.frame(trait = trait, R2 = r2_val, Eta2 = eta_val, p_value = p_val))
}
var_expl <- do.call(rbind, lapply(traits, get_variance_explained))
print(var_expl)

## FP
get_variance_explained <- function(trait, data) {
  formula <- as.formula(paste(trait, "~ song_type"))
  model <- lm(formula, data = FP)
  anova_res <- summary(aov(model))[[1]]
  p_val <- anova_res["song_type", "Pr(>F)"]
  r2_val <- performance::r2(model)$R2
  eta_val <- effectsize::eta_squared(model)$Eta2[1]
  return(data.frame(trait = trait, R2 = r2_val, Eta2 = eta_val, p_value = p_val))
}

var_expl <- do.call(rbind, lapply(traits, get_variance_explained))
print(var_expl)

#### Does bigger male sing lower of higher song type ? -------
# Convert song_type to factor if not already
IP$song_type <- as.factor(IP$song_type)

# ANOVA to test if tarsus differs among song types
anova_test <- aov(TARSUS ~ song_type, data = IP)
summary(anova_test)

## Export data 
#write.csv(df,"EH_22_23_24_data_all_song.csv", row.names = FALSE)
#write.csv(df_LOW, "EH_22_23_24_data_lowest_song.csv", row.names = FALSE)

###----------------------------------------------------- MODELS ----------------------------
###################################  FULL REPERTOIRE DATASET ------------------------

# Load and inspect data
df <- read.csv("EH_22_23_24_data_all_song.csv", sep = ",")

# Subset by phrase type
IP <- df %>% filter(df != "FP")
FP <- df %>% filter(df == "FP")

#####-------------------- IP ---------------------------------------

### Check variability across SITE and YEAR 

# Define main frequency parameters 
freq_vars <- c("FMA..Hz._log", "MINF...Hz._log", "MAXF..Hz._log", "Bandwidth_log")

# 1. Check variability across site

site_results <- list()

# Loop through each frequency parameter and perform ANOVA by site
for (freq_var in freq_vars) {
  # Fit linear model for each frequency variable by site
  model <- lm(as.formula(paste(freq_var, "~ site")), data = IP)
  
  # Perform ANOVA
  anova_result <- Anova(model, type = 3)  
  
  # Store the results in the list
  site_results[[freq_var]] <- anova_result
}

# View results
site_results

# 2. Check variability across year

year_results <- list()

# Loop through each frequency parameter and perform ANOVA by year
for (freq_var in freq_vars) {
  # Fit linear model for each frequency variable by year
  model <- lm(as.formula(paste(freq_var, "~ year")), data = IP)
  
  # Perform ANOVA
  anova_result <- Anova(model, type = 3)  # Type 3 ANOVA for balanced and unbalanced designs
  
  # Store the results in the list
  year_results[[freq_var]] <- anova_result
}

# View results
year_results


## FMA_log 

# Checking distribution before modelling
hist(IP$FMA..Hz._log)
descdist(IP$FMA..Hz._log, discrete = FALSE, boot=100)

m1 <- lmer(FMA..Hz._log ~ TARSUS + song_type + (1 | id), data = IP, REML = FALSE) ## TARSUS as fixed effect
summary(m1)
simulateResiduals(fittedModel = m1, plot = T)

m2 <- lmer(FMA..Hz._log ~ SMI + song_type + (1 | id), data = IP) ## SMI as fixed effect
summary(m2)
simulateResiduals(fittedModel = m2, plot = T)

m3 <- lmer(FMA..Hz._log ~ PC1 + song_type + (1 | id), data = IP) ## PC1 as fixed effect
summary(m3)
simulateResiduals(fittedModel = m3, plot = T)

##MINF_log 

# Checking distribution before modelling
hist(IP$MINF...Hz._log)
descdist(IP$MINF...Hz._log, discrete = FALSE, boot=100) 

m1 <- lmer(MINF...Hz._log ~ TARSUS + song_type + (1 | id), data = IP, REML = FALSE) ## TARSUS as fixed effect
summary(m1)
simulateResiduals(fittedModel = m1, plot = T)


m2 <- lmer(MINF...Hz._log ~ SMI + song_type + (1 | id), data = IP) ## SMI as fixed effect
summary(m2)
simulateResiduals(fittedModel = m2, plot = T)

m3 <- lmer(MINF...Hz._log ~ PC1 + song_type + (1 | id), data = IP) ## PC1 as fixed effect
summary(m3)
simulateResiduals(fittedModel = m3, plot = T)


## MAXF_log

#### Checking distribution before modelling
hist(IP$MAXF..Hz._log)
descdist(IP$MAXF..Hz._log, discrete = FALSE, boot=100) 

m1 <- lmer(MAXF..Hz._log ~ TARSUS + song_type + (1 | id), data = IP, REML = FALSE) ## TARSUS as fixed effect
summary(m1)
simulateResiduals(fittedModel = m1, plot = T)

m2 <- lmer(MAXF..Hz._log ~ SMI + song_type + (1 | id), data = IP) ## SMI as fixed effect
summary(m2)
simulateResiduals(fittedModel = m2, plot = T)

m3 <- lmer(MAXF..Hz._log ~ PC1 + song_type + (1 | id), data = IP) ## PC1 as fixed effect
summary(m3)
simulateResiduals(fittedModel = m3, plot = T)


## Bandwidth_log 

# Checking distribution before modelling
hist(IP$Bandwidth_log)
descdist(IP$Bandwidth_log, discrete = FALSE, boot=100) 

m1<- glmmTMB(Bandwidth_log ~ TARSUS + song_type + (1 | id), data = IP, family = Gamma(link = "log")) ## TARSUS as fixed effect
summary(m1)
simulateResiduals(m1, plot = TRUE)


m2<- glmmTMB(Bandwidth_log ~ SMI + song_type + (1 | id), data = IP, family = Gamma(link = "log")) ## SMI as fixed effect
summary(m2)
simulateResiduals(m2, plot = TRUE)


m3<- glmmTMB(Bandwidth_log ~ PC1 + song_type + (1 | id), data = IP, family = Gamma(link = "log")) ## PC1 as fixed effect
summary(m3)
simulateResiduals(m3, plot = TRUE)

#### Post hoc testing: Bonferroni adjustment

vars <- c("FMA..Hz._log", "MINF...Hz._log", "MAXF..Hz._log", "Bandwidth_log" )  # your dependent variables

# Store models and p-values
results <- lapply(vars, function(v) {
  f <- as.formula(paste0(v, " ~ TARSUS + song_type + (1|id)"))
  model <- lmer(f, data = IP)
  pval <- summary(model)$coefficients["TARSUS", "Pr(>|t|)"]
  list(model = model, pval = pval)
})

# Extract raw p-values
raw_pvals <- sapply(results, function(x) x$pval)

# Bonferroni correction
pvals_bonferroni <- p.adjust(raw_pvals, method = "bonferroni")

# Combine into a summary table
summary_table <- data.frame(
  Variable = vars,
  Raw_p = raw_pvals,
  Bonferroni_p = pvals_bonferroni
)

print(summary_table)

### ZSCORE values 
#### Freqeuncy_zscore ~ TARSUS + (1 | id), data = IP

## Get rid of the case with just 1 song type 
IP <- IP[complete.cases(IP$FMA_zscore), ]

## FMA_zscore 
#Checking distribution before modelling
hist(IP$FMA_zscore)
descdist(IP$FMA_zscore, discrete = FALSE, boot=100)

m1 <- lmer(FMA_zscore ~ TARSUS  + (1 | id), data = IP) ## TARSUS as fixed effect
summary(m1)
simulateResiduals(fittedModel = m1, plot = T)

m2 <- lmer(FMA_zscore ~ SMI  + (1 | id), data = IP) ## SMI as fixed effect
summary(m2)
simulateResiduals(fittedModel = m2, plot = T)

m3 <- lmer(FMA_zscore ~ PC1  + (1 | id), data = IP) ## PC1 as fixed effect
summary(m3)
simulateResiduals(fittedModel = m3, plot = T)

#### MINF_zscore 


hist(IP$MINF_zscore)
descdist(IP$MINF_zscore, discrete = FALSE, boot=100)

m1 <- lmer(MINF_zscore ~ TARSUS + (1 | id), data = IP) ## TARSUS as fixed effect
summary(m1)
simulateResiduals(fittedModel = m1, plot = T)

m2 <- lmer(MINF_zscore ~ SMI + (1 | id), data = IP) ## SMI as fixed effect
summary(m2)
simulateResiduals(fittedModel = m2, plot = T)

m3 <- lmer(MINF_zscore ~ PC1 + (1 | id), data = IP) ## PC1 as fixed effect
summary(m3)
simulateResiduals(fittedModel = m3, plot = T)


#### MAXF_zscore 

hist(IP$MAXF_zscore)
descdist(IP$MAXF_zscore, discrete = FALSE, boot=100)

m1 <- lmer(MAXF_zscore ~ TARSUS + (1 | id), data = IP) ## TARSUS as fixed effect
summary(m1)
simulateResiduals(fittedModel = m1, plot = T)

m2 <- lmer(MAXF_zscore ~ SMI + (1 | id), data = IP) ## SMI as fixed effect
summary(m2)
simulateResiduals(fittedModel = m2, plot = T)

m3 <- lmer(MAXF_zscore ~ PC1 + (1 | id), data = IP) ## PC1 as fixed effect
summary(m3)
simulateResiduals(fittedModel = m3, plot = T)


#### Post hoc testing: Bonferroni adjustment

vars <- c("FMA_zscore", "MINF_zscore", "MAXF_zscore" )  # your dependent variables

# Store models and p-values
results <- lapply(vars, function(v) {
  f <- as.formula(paste0(v, " ~ TARSUS + (1|id)"))
  model <- lmer(f, data = IP)
  pval <- summary(model)$coefficients["TARSUS", "Pr(>|t|)"]
  list(model = model, pval = pval)
})

# Extract raw p-values
raw_pvals <- sapply(results, function(x) x$pval)

# Bonferroni correction
pvals_bonferroni <- p.adjust(raw_pvals, method = "bonferroni")

# Combine into a summary table
summary_table <- data.frame(
  Variable = vars,
  Raw_p = raw_pvals,
  Bonferroni_p = pvals_bonferroni
)

print(summary_table)

######------------------- FP -----
### Check variability across SITE and YEAR 
# Frequency variables
freq_vars <- c("FMA..Hz._log")

# 1. Check variability across site
# Create an empty list to store results
site_results <- list()

# Loop through each frequency parameter and perform ANOVA by site
for (freq_var in freq_vars) {
  # Fit linear model for each frequency variable by site
  model <- lm(as.formula(paste(freq_var, "~ site")), data = FP)
  
  # Perform ANOVA
  anova_result <- Anova(model, type = 3)  
  
  # Store the results in the list
  site_results[[freq_var]] <- anova_result
}

# View results
site_results


# 2. Check variability across year

year_results <- list()

# Loop through each frequency parameter and perform ANOVA by year
for (freq_var in freq_vars) {
  # Fit linear model for each frequency variable by year
  model <- lm(as.formula(paste(freq_var, "~ year")), data = FP)
  
  # Perform ANOVA
  anova_result <- Anova(model, type = 3)  # Type 3 ANOVA for balanced and unbalanced designs
  
  # Store the results in the list
  year_results[[freq_var]] <- anova_result
}

# View results
year_results


#### FMA_log 

#### Checking distribution before modelling
hist(FP$FMA..Hz._log)
descdist(FP$FMA..Hz._log, discrete = FALSE, boot=100)


m1 <- lmer(FMA..Hz._log ~ TARSUS + site + (1 | id), data = FP) ## TARSUS as fixed effect
summary(m1)
simulateResiduals(fittedModel = m1, plot = T)

m2 <- lmer(FMA..Hz._log ~ SMI +  site + (1 | id), data = FP) ## SMI as fixed effect
summary(m2)
simulateResiduals(fittedModel = m2, plot = T)

m3 <- lmer(FMA..Hz._log ~ PC1 + site + (1 | id), data = FP) ## PC1 as fixed effect
summary(m3)
simulateResiduals(fittedModel = m3, plot = T)


### ZSCORE values 

## Get rid of the case with just 1 song type 
FP <- FP[complete.cases(FP$FMA_zscore), ]


#### FMA_zscore 
#### Checking distribution before modelling

hist(FP$FMA_zscore)
descdist(FP$FMA_zscore, discrete = FALSE, boot=100)

m1 <- lmer(FMA_zscore ~ TARSUS + site + (1 | id), data = FP) ## TARSUS as fixed effect
summary(m1)
simulateResiduals(fittedModel = m1, plot = T)

m2 <- lmer(FMA_zscore ~ SMI + site + (1 | id), data = FP) ## SMI as fixed effect
summary(m2)
simulateResiduals(fittedModel = m2, plot = T)

m3 <- lmer(FMA_zscore ~ PC1 + site + (1 | id), data = FP) ## PC1 as fixed effect
summary(m3)
simulateResiduals(fittedModel = m3, plot = T)


########-------------------------------------   LOWEST FREQUENCY SONG DATASET ------------------------

df <- read.csv("EH_22_23_24_data_lowest_song.csv", sep = ",")

IP <- df %>% 
  filter(df != "FP") 

FP <- df %>% 
  filter(df == "FP") 


###---------------------- IP -----

#### Check variability across SITE and YEAR 

# Define main frequency parameters 
freq_vars <- c("FMA..Hz._log", "MINF...Hz._log", "MAXF..Hz._log", "Bandwidth..Hz._log")


# 1. Check variability across site

site_results <- list()

# Loop through each frequency parameter and perform ANOVA by site
for (freq_var in freq_vars) {
  # Fit linear model for each frequency variable by site
  model <- lm(as.formula(paste(freq_var, "~ site")), data = IP)
  
  # Perform ANOVA
  anova_result <- Anova(model, type = 3)  
  
  # Store the results in the list
  site_results[[freq_var]] <- anova_result
}

# View results
site_results


# 2. Check variability across year


year_results <- list()

# Loop through each frequency parameter and perform ANOVA by year
for (freq_var in freq_vars) {
  # Fit linear model for each frequency variable by year
  model <- lm(as.formula(paste(freq_var, "~ year")), data = IP)
  
  # Perform ANOVA
  anova_result <- Anova(model, type = 3)  
  
  # Store the results in the list
  year_results[[freq_var]] <- anova_result
}

# View results
year_results

#### FMA_log 

#### Checking distribution before modelling
hist(IP$FMA..Hz._log)
descdist(IP$FMA..Hz._log, discrete = FALSE, boot=100)

m1 <- glm(FMA..Hz._log ~ TARSUS + song_type, data = IP) ## TARSUS as fixed effect
summary(m1)
simulateResiduals(fittedModel = m1, plot = T)

m2 <- glm(FMA..Hz._log ~ SMI + song_type, data = IP) ## SMI as fixed effect
summary(m2)
simulateResiduals(fittedModel = m2, plot = T)

m3 <- glm(FMA..Hz._log ~ PC1 + song_type, data = IP) ## PC1 as fixed effect
summary(m3)
simulateResiduals(fittedModel = m3, plot = T)

#### MINF_log 

#### Checking distribution before modelling
hist(IP$MINF...Hz._log)
descdist(IP$MINF...Hz._log, discrete = FALSE, boot=100) 

m1 <- glm(MINF...Hz._log ~ TARSUS + song_type , data = IP) ## TARSUS as fixed effect
summary(m1)
simulateResiduals(fittedModel = m1, plot = T)

m2 <- glm(MINF...Hz._log ~ SMI + song_type , data = IP) ## SMI as fixed effect
summary(m2)
simulateResiduals(fittedModel = m2, plot = T)

m3 <- glm(MINF...Hz._log ~ PC1 + song_type , data = IP) ## PC1 as fixed effect
summary(m3)
simulateResiduals(fittedModel = m3, plot = T)


#### MAXF_log

#### Checking distribution before modelling
hist(IP$MAXF..Hz._log)
descdist(IP$MAXF..Hz._log, discrete = FALSE, boot=100) 

m1 <- glm(MAXF..Hz._log ~ TARSUS + song_type, data = IP) ## TARSUS as fixed effect
summary(m1)
simulateResiduals(fittedModel = m1, plot = T)

m2 <- glm(MAXF..Hz._log ~ SMI + song_type, data = IP) ## SMI as fixed effect
summary(m2)
simulateResiduals(fittedModel = m2, plot = T)

m3 <- glm(MAXF..Hz._log ~ PC1 + song_type, data = IP) ## PC1 as fixed effect
summary(m3)
simulateResiduals(fittedModel = m3, plot = T)


#### Bandwidth_log 

#### Checking distribution before modelling
hist(IP$Bandwidth_log)
descdist(IP$Bandwidth..Hz._log, discrete = FALSE, boot=100) 


m1<- glmmTMB(Bandwidth_log ~ TARSUS + song_type, data = IP, family = Gamma(link = "log")) ## TARSUS as fixed effect
summary(m1)
simulateResiduals(m1, plot = TRUE)

m2<- glmmTMB(Bandwidth_log ~ SMI + song_type, data = IP, family = Gamma(link = "log")) ## SMI as fixed effect
summary(m2)
simulateResiduals(m2, plot = TRUE)

m3<- glmmTMB(Bandwidth_log ~ PC1 + song_type, data = IP, family = Gamma(link = "log")) ## PC1 as fixed effect
summary(m3)
simulateResiduals(m3, plot = TRUE)


#### Post hoc testing: Bonferroni adjustment

vars <- c("FMA..Hz._log", "MINF...Hz._log", "MAXF..Hz._log", "Bandwidth_log" )  # your dependent variables

# Store models and p-values
results <- lapply(vars, function(v) {
  f <- as.formula(paste0(v, " ~ PC1 + song_type"))
  model <- glm(f, data = IP)
  pval <- summary(model)$coefficients["PC1", "Pr(>|t|)"]
  list(model = model, pval = pval)
})

# Extract raw p-values
raw_pvals <- sapply(results, function(x) x$pval)

# Bonferroni correction
pvals_bonferroni <- p.adjust(raw_pvals, method = "bonferroni")

# Combine into a summary table
summary_table <- data.frame(
  Variable = vars,
  Raw_p = raw_pvals,
  Bonferroni_p = pvals_bonferroni
)

print(summary_table)

###### MODELS ZSCORE 
## Get rid of the case with just 1 song type 

IP <- IP[complete.cases(IP$FMA_zscore), ]
#### FMA_zscore 
#Checking distribution before modelling

hist(IP$FMA_zscore)
descdist(IP$FMA_zscore, discrete = FALSE, boot=100)

m1 <- glm(FMA_zscore ~ TARSUS, data = IP) ## TARSUS as fixed effect
summary(m1)
simulateResiduals(fittedModel = m1, plot = T)

m2 <- glm(FMA_zscore ~ SMI, data = IP) ## SMI as fixed effect
summary(m2)
simulateResiduals(fittedModel = m2, plot = T)

m3 <- glm(FMA_zscore ~ PC1, data = IP) ## PC1 as fixed effect
summary(m3)
simulateResiduals(fittedModel = m3, plot = T)

#### MINF_zscore
###

hist(IP$MINF_zscore)
descdist(IP$MINF_zscore, discrete = FALSE, boot=100)

m1 <- glm(MINF_zscore ~ TARSUS , data = IP) ## TARSUS as fixed effect
summary(m1)
simulateResiduals(fittedModel = m1, plot = T) 

m2 <- glm(MINF_zscore ~ SMI , data = IP) ## SMI as fixed effect
summary(m2)
simulateResiduals(fittedModel = m2, plot = T) 

m3 <- glm(MINF_zscore ~ PC1 , data = IP) ## PC1 as fixed effect
summary(m3)
simulateResiduals(fittedModel = m3, plot = T) 


#### MAXF_zscore

hist(IP$MAXF_zscore)
descdist(IP$MAXF_zscore, discrete = FALSE, boot=100)

m1 <- glm(MAXF_zscore ~ TARSUS , data = IP) ## TARSUS as fixed effect
summary(m1)
simulateResiduals(fittedModel = m1, plot = T)

m2 <- glm(MAXF_zscore ~ SMI , data = IP) ## SMI as fixed effect
summary(m2)
simulateResiduals(fittedModel = m2, plot = T)

m3 <- glm(MAXF_zscore ~ PC1 , data = IP) ## PC1 as fixed effect
summary(m3)
simulateResiduals(fittedModel = m3, plot = T)

#### Post hoc testing: Bonferroni adjustment

vars <- c("FMA_zscore", "MINF_zscore", "MAXF_zscore" )  # your dependent variables

### Change the predictor with SMI and PC1 
# Store models and p-values
results <- lapply(vars, function(v) {
  f <- as.formula(paste0(v, " ~ PC1 "))
  model <- glm(f, data = IP)
  pval <- summary(model)$coefficients["PC1", "Pr(>|t|)"]
  list(model = model, pval = pval)
})

# Extract raw p-values
raw_pvals <- sapply(results, function(x) x$pval)

# Bonferroni correction
pvals_bonferroni <- p.adjust(raw_pvals, method = "bonferroni")

# Combine into a summary table
summary_table <- data.frame(
  Variable = vars,
  Raw_p = raw_pvals,
  Bonferroni_p = pvals_bonferroni
)

print(summary_table) 

###---------------------- FP ----

## 1. Check variability across SITE and YEAR 
# Frequency variables
freq_vars <- c("FMA..Hz.")


# 1. Check variability across site

# Create an empty list to store results
site_results <- list()

# Loop through each frequency parameter and perform ANOVA by site
for (freq_var in freq_vars) {
  # Fit linear model for each frequency variable by site
  model <- lm(as.formula(paste(freq_var, "~ site")), data = FP)
  
  # Perform ANOVA
  anova_result <- Anova(model, type = 3)  
  
  # Store the results in the list
  site_results[[freq_var]] <- anova_result
}

# View results
site_results


# 2. Check variability across year


year_results <- list()

# Loop through each frequency parameter and perform ANOVA by year
for (freq_var in freq_vars) {
  # Fit linear model for each frequency variable by year
  model <- lm(as.formula(paste(freq_var, "~ year")), data = FP)
  
  # Perform ANOVA
  anova_result <- Anova(model, type = 3)  
  
  # Store the results in the list
  year_results[[freq_var]] <- anova_result
}

# View results
year_results

#### FMA_log 

# Checking distribution before modelling
hist(FP$FMA..Hz._log)
descdist(FP$FMA..Hz._log, discrete = FALSE, boot=100)

m1 <- glm(FMA..Hz._log ~ TARSUS + site , data = FP) ## TARSUS as fixed effect
summary(m1)
simulateResiduals(fittedModel = m1, plot = T)

m2 <- glm(FMA..Hz._log ~ SMI  + site , data = FP) ## SMI as fixed effect
summary(m2)
simulateResiduals(fittedModel = m2, plot = T)

m3 <- glm(FMA..Hz._log ~ PC1  + site , data = FP) ## PC1 as fixed effect
summary(m3)
simulateResiduals(fittedModel = m3, plot = T)

#### FMA_zscore 
## Get rid of the case with just 1 song type 

FP <- FP[complete.cases(FP$FMA_zscore), ]

#### Checking distribution before modelling

hist(FP$FMA_zscore)
descdist(FP$FMA_zscore, discrete = FALSE, boot=100)

m1 <- glm(FMA_zscore ~ TARSUS + site, data = FP) ## TARSUS as fixed effect
summary(m1)
simulateResiduals(fittedModel = m1, plot = T)

m2 <- glm(FMA_zscore ~ SMI + site, data = FP) ## SMI as fixed effect
summary(m2)
simulateResiduals(fittedModel = m2, plot = T)

m3 <- glm(FMA_zscore ~ PC1 + site, data = FP) ## PC1 as fixed effect
summary(m3)
simulateResiduals(fittedModel = m3, plot = T)

######--------------------------------- DELTAF -------

df <- read.csv("EH_22_23_24_data_lowest_song.csv")

IP <- df %>% 
  filter(df != "FP") 
FP <- df %>% 
  filter(df == "FP") 


#### deltaF_IP

hist(IP$deltaF)
descdist(IP$deltaF, discrete = FALSE, boot=100)


model_IP <- glm(deltaF~ TARSUS, family = Gamma(link = "log"), data = IP)  ## TARSUS as fixed effect 
summary(model_IP)
simulateResiduals(fittedModel = model, plot = T)

model_IP <- glm(deltaF~ SMI, family = Gamma(link = "log"), data = IP) ## SMI as fixed effect
summary(model_IP)
simulateResiduals(fittedModel = model_IP, plot = T)

model_IP <- glm(deltaF~ PC1, family = Gamma(link = "log"), data = IP) ## PC1 as fixed effect
summary(model_IP)
simulateResiduals(fittedModel = model_IP, plot = T)


#### deltaF_FP

hist(FP$deltaF_log)
descdist(FP$deltaF_log, discrete = FALSE, boot=100)

model_FP <- glm(deltaF~ TARSUS, family = Gamma(link = "log"), data = FP) ## TARSUS as fixed effect 
summary(model_FP)
simulateResiduals(fittedModel = model_FP, plot = T)

model_FP <- glm(deltaF~ SMI, family = Gamma(link = "log"), data = FP) ## SMI as fixed effect
summary(model_FP)
simulateResiduals(fittedModel = model_FP, plot = T)

model_FP <- glm(deltaF~ PC1, family = Gamma(link = "log"), data = FP) ## PC1 as fixed effect
summary(model_FP)
simulateResiduals(fittedModel = model_FP, plot = T)


### deltaF_ID

hist(FP$deltaF_ID)
descdist(FP$deltaF_ID, discrete = FALSE, boot=100)


model_F <- glm(deltaF_ID ~ TARSUS, family = Gamma(link = "log"), data = FP) ## TARSUS as fixed effect 
summary(model_F)
simulateResiduals(fittedModel = model_F, plot = T)


model_F <- glm(deltaF_ID ~ SMI, family = Gamma(link = "log"), data = FP) ## SMI as fixed effect 
summary(model_F)
simulateResiduals(fittedModel = model_F, plot = T)

model_F <- glm(deltaF_ID ~ PC1, family = Gamma(link = "log"), data = FP) ## PC1 as fixed effect 
summary(model_F)
simulateResiduals(fittedModel = model_F, plot = T)


### ---------------- PLOTS -----------------


# Load the required libraries
library(readxl)  
library(ggplot2) 
library(ggpubr)  
library(dplyr)   
library(ggeffects)
library(patchwork)
library(cowplot)
library(lme4)
# Set the working directory to your folder

setwd("C:\\Users\\zampa\\Desktop\\EH_freq_bodysize_SciRep_07.07.25")

# Read the data from the Excel file
data <- read.csv("EH_22_23_24_data_all_song.csv")
#data <- read.csv("EH_22_23_24_data_lowest_song.csv")

#### ------------------------- IP
# Filter data where column 'df' is equal to "IP"
IP <- data %>% 
  filter(df == "IP")  # Filter the data


### Look at the number of song type

table(IP$song_type)


# Create a custom color palette and shape mapping with 19 values
color_palette19 <- c("red", "blue", "green", "black", "grey", "orange", "purple", "cyan", "magenta", "brown", "chartreuse4",
                     "darkslategrey", "darksalmon", "cornsilk1", "deeppink", "cornflowerblue","darkgreen", "gold3", "darkorchid")
shape_palette19 <- c(16, 17, 18, 19, 15, 8, 0, 1, 2, 3, 4, 5, 6, 7, 9, 10, 11, 12, 13)  # Different shapes


# Create a custom color palette and shape mapping with 11 values
color_palette11 <- c("red", "blue", "green", "black", "grey", "orange", "purple", "cyan", "magenta", "brown", "chartreuse4")

shape_palette11 <- c(16, 17, 18, 19, 15, 8, 0, 1, 2, 5, 6)  # Different shapes


#### For raw frequency measurements  

m1 <- lmer(MAXF..Hz._log ~ TARSUS + song_type + (1 | id), data = IP) ## TARSUS as fixed effect
summary(m1)


# Get predicted values from the model across TARSUS values
preds <- ggpredict(m1, terms = "TARSUS")

# Create the scatter plot
scatter_plot_raw <- ggplot(IP, aes(x = TARSUS, y = MAXF..Hz._log)) +
  geom_point(aes(color = as.factor(song_type), shape = as.factor(song_type)), size = 4, stroke = 1.5) +  # Different shapes and colors
  scale_color_manual(values = color_palette19) +   
  scale_shape_manual(values = shape_palette19) +  
  theme_classic() +          # Minimal theme for a clean look
  labs(x = "TARSUS (mm)",  # X-axis label
       y = "MAXF log10(Hz)") +  # Y-axis label
  theme(legend.position = "none",  # Remove the legend
        axis.title.x = element_text(size = 18, face = "bold", margin = margin(t = 10)),  # Increase x-axis title size
        axis.title.y = element_text(size = 18, face = "bold", margin = margin(r = 10)),  # Increase y-axis title size
        axis.text.x = element_text(size = 16),    # Increase x-axis text size
        axis.text.y = element_text(size = 16))    # Increase y-axis text size+

scatter_plot_raw <- scatter_plot_raw +
  geom_line(data = preds, aes(x = x, y = predicted), color = "black", linewidth = 1.2, inherit.aes = FALSE) +
  geom_ribbon(data = preds, aes(x = x, ymin = conf.low, ymax = conf.high), 
              fill = "lightgrey", alpha = 0.5, inherit.aes = FALSE)

# Print the plot
print(scatter_plot_raw)


#### zscore values 

## Get rid of the case with just 1 song type 

filtered_data <- IP[complete.cases(IP$FMA_zscore), ]

m1 <- lmer(MAXF_zscore ~ TARSUS + (1 | id), data = filtered_data) ## TARSUS as fixed effect
summary(m1)


# Get predicted values from the model across TARSUS values
preds <- ggpredict(m1, terms = "TARSUS")

### Look at the number of song type
table(filtered_data$song_type) 

# Create a custom color palette and shape mapping with 16 values
color_palette16 <- c("red", "blue", "green", "black", "grey", "orange", "purple", "cyan", "magenta", "brown", "chartreuse4",
                     "darkslategrey", "darksalmon", "cornsilk1", "deeppink", "cornflowerblue")
shape_palette16 <- c(16, 17, 18, 19, 15, 8, 0, 1, 2, 3, 4, 5, 6,7,9,13)  # Different shapes


# Create the scatter plot
scatter_plot_zscore <- ggplot(filtered_data, aes(x = TARSUS, y = MAXF_zscore)) +
  geom_point(aes(color = as.factor(song_type), shape = as.factor(song_type)), size = 4, stroke = 1.5) +  # Different shapes and colors
  scale_color_manual(values = color_palette19) +  # Use custom color palette
  scale_shape_manual(values = shape_palette19) +  # Use custom shape palette
  theme_classic() +          # Minimal theme for a clean look
  labs(x = "TARSUS (mm)",  # X-axis label
       y = "MAXF_zscore log10(Hz)") +  # Y-axis label
  theme(legend.position = "none",  # Remove the legend
        axis.title.x = element_text(size = 18, face = "bold", margin = margin(t = 10)),  # Increase x-axis title size
        axis.title.y = element_text(size = 18, face = "bold", margin = margin(r = 10)),  # Increase y-axis title size
        axis.text.x = element_text(size = 16),    # Increase x-axis text size
        axis.text.y = element_text(size = 16))    # Increase y-axis text size

scatter_plot_zscore <- scatter_plot_zscore +
  geom_line(data = preds, aes(x = x, y = predicted), color = "black", linewidth = 1.2, inherit.aes = FALSE) +
  geom_ribbon(data = preds, aes(x = x, ymin = conf.low, ymax = conf.high), 
              fill = "lightgrey", alpha = 0.5, inherit.aes = FALSE)


# Print the plot
print(scatter_plot_zscore)


# Combine the plots

final_plot <- plot_grid(
  scatter_plot_raw, scatter_plot_zscore, 
  labels = c("a)", "b)"),   # Manual labels
  label_size = 25,          # Size of "a" and "b"
  label_fontface = "bold",  # Bold "a)" and "b)"
  label_x = 0.01, label_y = 0.13,  # Bottom-left positioning
  nrow = 2                  # <<--- Arrange vertically (2 rows)
)


# Display
final_plot

ggsave("Fig3.png", final_plot, width = 8, height = 10, dpi = 300)
